# Supplementary material for: The BRAHMA-associated SWI/SNF chromatin remodeling complex controls Arabidopsis seed quality and physiology
Source: Plant Physiol. 2024 Dec 11;197(1):kiae642. doi: 10.1093/plphys/kiae642 (PMC11668257; doi:10.1093/plphys/kiae642)
Supplement: kiae642_Supplementary_Data [file kiae642_supplementary_data.zip]

Archive with 6 entries (6 files):
- Supplementary Table 2.xlsx
- Supplementary Table 3.xlsx
- Supplementary_Table_S3.xlsx
- pp.01076.2024-s08.pdf
- PP2024RA01076R1_Supplemental_Figures_1_15_UPDATED12.02.2024.pdf
- Supplementary Table 1.xlsx
