# Supplementary material for: The BRAHMA-associated SWI/SNF chromatin remodeling complex controls Arabidopsis seed quality and physiology
Source: Plant Physiol. 2024 Dec 11;197(1):kiae642. doi: 10.1093/plphys/kiae642 (PMC11668257; doi:10.1093/plphys/kiae642)
Supplement: kiae642_Supplementary_Data [file kiae642_supplementary_data.zip › Supplementary Table 2.xlsx]

## Sheet: Oligo list
Table S2 - List of all primers used in this study.
Oligo name	5'-3' Sequence	Description
DOG1 promoter_Fw	ATTTCCTCGGAAAGCACGTA	ChIP-qPCR/FAIRE-qPCR
DOG1 promoter_Rv	TTGAAAATGAACTTGGACAGAAAA
DOG1 TSS1_promoter_Fw	acccaatgaaatgaaaacaaaaacaca	FAIRE-qPCR
DOG1 TSS1_promoter_Rv	tgaggagtattttgattattggtttga
DOG1 TSS2_exon1_Fw	Cacaaacacgcaaaccaaaagag	FAIRE-qPCR
DOG1 TSS2_exon1_Rv	CAGGGATGCGTTGAGATTGC
DOG1 exon1_Fw	AAAATTACGCCGCAAAAAGA	ChIP-qPCR
DOG1 exon1_Rv	TTGTGACCCACACAAAGCAT
DOG1 intron1_Fw	GGTTCGGTTTGAATTTGGAA	ChIP-qPCR
DOG1 intron1_Rv	CCGAACCGAAACCATTAGAA
DOG1 exon 2_Fw	CGGAGAGCCTAACGTAGTGG	ChIP-qPCR/FAIRE-qPCR
DOG1 exon 2_Rv	CGCTCCTTGTACCGGAGATA
DOG1 AS TSS_exon2_intron2_Fw	TGCATGAGTGGGGAACTATG	ChIP-qPCR/FAIRE-qPCR
DOG1 AS TSS_exon2_intron2_Rv	TTATGCAATTTTAAATATGACACGTA
DOG1 exon3_Fw	TCGATGCATGTACAACTGTGAA	ChIP-qPCR/FAIRE-qPCR
DOG1 exon3_Rv	CTGCCACGTAAACACACAAATC
DOG1 exon 3/UTR_Fw	CCCACGGAGACGACAAATAATG	ChIP-qPCR/FAIRE-qPCR
DOG1 exon 3/UTR_Rv	TTGTCGAGACGAGATCATGTTG
PP2A_Fw	TATCGGATGACGATTCTTCGTGCAG	ChIP-qPCR/FAIRE-qPCR/RT-qPCR
PP2A_Rv	GCTTGGTCGACTATCGGAATGAGAG
NCED4_Fw	CGATCCAATAACCGGAGAAA	RT-qPCR
NCED4_Rv	CCTTCGAGAACCAAATCCAA
NCED5_Fw	CGGAGACAGACGAGGTTGTAG	RT-qPCR
NCED5_Rv	CGGTTTACCATACCAGCTTCA
GAI_Fw	CACACGACCGCTCATAG	RT-qPCR
GAI_Rv	TGCCTATCCAATTTACCCTC
RGL1_Fw	CATCAATGACGACGGT	RT-qPCR
RGL1_Rv	GTACTCTGAGTCAGGCTT
RGL2_Fw	ATCCGCCACCAAAACCACTAC	RT-qPCR	Ibarra et al., 2015		https://doi.org/10.1111/pce.12607
RGL2_Rv	AGCCTTCTTCTTATCCGCCATTG
RGL3_Fw	CAATGATATTGCCTCTTCTAG	RT-qPCR
RGL3_Rv	CTGAGTCACACCAAGGA
GA3OX1_Fw	CCGAAGGTTTCACCATCACT	RT-qPCR	Ibarra et al., 2015		https://doi.org/10.1111/pce.12607
GA3OX1_Rv	CCCCAAAGGAATGCTACAGA
RGA_Fw	CGGCACATCTTGGGTCTAACG	RT-qPCR	Ibarra et al., 2015		https://doi.org/10.1111/pce.12607
RGA_Rv	TCTCCTCCACACGATAACCTTGG
GA2OX2_Fw	TCTCCCTAATCCCCACATACAAACC	RT-qPCR	Ibarra et al., 2015		https://doi.org/10.1111/pce.12607
GA2OX2_Rv	GCAAGCCGAAGAAGCCAATAGC
NCED6_Fw	TTGAGTCCTCTATCGTTATTCCTATGG	RT-qPCR	Lee et al., 2012		https://doi.org/10.1101/gad.194266.112
NCED6_Rv	TTCAATTATCAGGTAACTTCGCTCC
CYP707A2_Fw	GAGAATGGGAGAGAAGAAGGAGGAC	RT-qPCR	Ibarra et al., 2015		DOI: 10.1101/gad.194266.112
CYP707A2_Rv	GAGAAGCCAAGTTAAGACAGAAGCG
LUC_Fw	GAGAGCAACTGCATAAGGCTATG	RT-qPCR
LUC_Rv	GAGAGTTTTCACTGCATACGAC
UBC21_Fw	CTGCGACTCAGGGAATCTTCTAA	RT-qPCR
UBC21_Rv	TTGTGCCATTGAATTGAACCC
Exon_qRT_Fw	GGATTCTATCTCCGGTACAAGGAGCGGATTTC	Primer for distinguish 4 splicing forms of DOG1
α_Rv	CCACTATTCACAGTTGTACATGCATCGAATATTACTTC	Primer for distinguish α splicing form of DOG1
β_Rv	CCACTATTCACAGTTGTACATGCATCGAATATTACTATAG	Primer for distinguish β splicing form of DOG1
γ_Rv	CGCAAAATGCCACGACGTGAATAAACTATAG	Primer for distinguish γ splicing form of DOG1
δ_Rv	CGCAAAATGCCACGACGTGAATAAACTTC	Primer for distinguish δ splicing form of DOG1
