# Supplementary material for: The BRAHMA-associated SWI/SNF chromatin remodeling complex controls Arabidopsis seed quality and physiology
Source: Plant Physiol. 2024 Dec 11;197(1):kiae642. doi: 10.1093/plphys/kiae642 (PMC11668257; doi:10.1093/plphys/kiae642)
Supplement: kiae642_Supplementary_Data [file kiae642_supplementary_data.zip › Supplementary Table 3.xlsx]

## Sheet: BRM 3`bound DOG1 dependent
Selected DEGs based on RNA seq in dry seeds & BRM ChIPseq in Arabidopsis seedling (Archacki et al, 2017; DOI: 10.1093/nar/gkw1273)
	3`end bound	genes name	promoter bound	genes name
brm3-up,dog1-4 down	AT1G22890		AT1G04990
	AT1G26420		AT1G26410
	AT1G80110	PP2-B11	AT1G69920	GSTU12
	AT2G29980	FAD3	AT2G41640
	AT2G43590		AT2G44130
	AT4G15765		AT3G51200
	AT4G36500		AT3G57040	ARR9
	AT5G04770	CAT6	AT3G59220	PRN
	AT5G50200	WR3	AT4G15610
			AT4G23250	EMB1290
			AT4G35110
			AT5G67180	TOE3
brm3-down,dog1-4 up	AT1G76370		AT1G11670
	AT3G10570	CYP77A6	AT1G25460
	AT4G12110	SMO1-1	AT1G52825
	AT4G24275		AT2G07042
	AT4G24930		AT2G29390	SMO2-2
	AT5G07000	ST2B	AT3G53440
	AT5G20110		AT4G06744
			AT4G21903
			AT4G36000
			AT4G38770	PRP4
brm3-up, double - down	AT2G22850	bZIP6	AT1G08560	SYP111
	AT3G61880	CYP78A9	AT1G23030	AT1G23030
	AT5G51190		AT2G42360	ATL41
			AT4G25950	VATG3
			AT5G01600	FER1
			AT5G06390	FLA17
			AT5G52120	PP2-A14
			AT5G67180	TOE3
brm3-down, double - up	AT1G59590	ZCF37	AT1G04430
	AT2G03760	SOT12	AT1G11670
	AT2G32010	CVL1	AT1G52825
	AT4G12110	SMO1-1	AT2G20670
	AT4G24930		AT2G26900	BASS2
	AT5G66490		AT3G53440
	AT5G53160	RCAR3	AT4G21903
	AT5G17490	RGL3	AT5G45760
	AT4G19170	NCED4
	AT2G29090	CYP707A2
