# Supplementary material for: The BRAHMA-associated SWI/SNF chromatin remodeling complex controls Arabidopsis seed quality and physiology
Source: Plant Physiol. 2024 Dec 11;197(1):kiae642. doi: 10.1093/plphys/kiae642 (PMC11668257; doi:10.1093/plphys/kiae642)
Supplement: kiae642_Supplementary_Data [file kiae642_supplementary_data.zip › Supplementary Table 1.xlsx]

## Sheet: GO terms brm3
GO terms_brm3_upregulated genes
query	significant	p_value	term_size	query_size	intersection_size	precision	recall	term_id	source	term_name	effective_domain_size	source_order
query_1	TRUE	1.12625e-11	2011	349	103	0.295129	0.0512183	GO:0042221	GO:BP	response to chemical	15414	10621
query_1	TRUE	6.88711e-09	2513	349	112	0.320917	0.0445682	GO:0006950	GO:BP	response to stress	15414	2640
query_1	TRUE	7.77417e-09	564	349	45	0.12894	0.0797872	GO:0010035	GO:BP	response to inorganic substance	15414	3925
query_1	TRUE	5.10722e-07	3921	349	146	0.418338	0.0372354	GO:0050896	GO:BP	response to stimulus	15414	14092
query_1	TRUE	7.34068e-07	326	349	31	0.0888252	0.095092	GO:0001101	GO:BP	response to acid chemical	15414	300
query_1	TRUE	1.11032e-06	311	349	30	0.0859599	0.096463	GO:0009414	GO:BP	response to water deprivation	15414	3554
query_1	TRUE	1.41265e-06	314	349	30	0.0859599	0.0955414	GO:0009415	GO:BP	response to water	15414	3555
query_1	TRUE	1.59409e-06	152	349	21	0.0601719	0.138158	GO:0098754	GO:BP	detoxification	15414	19924
query_1	TRUE	2.10305e-06	382	349	33	0.0945559	0.0863874	GO:1902074	GO:BP	response to salt	15414	23012
query_1	TRUE	2.54501e-05	97	349	16	0.0458453	0.164948	GO:1990748	GO:BP	cellular detoxification	15414	26515
query_1	TRUE	2.80904e-05	84	349	15	0.0429799	0.178571	GO:0098869	GO:BP	cellular oxidant detoxification	15414	19981
query_1	TRUE	2.97978e-05	98	349	16	0.0458453	0.163265	GO:0097237	GO:BP	cellular response to toxic substance	15414	19590
query_1	TRUE	4.8414e-05	182	349	21	0.0601719	0.115385	GO:0009636	GO:BP	response to toxic substance	15414	3631
query_1	TRUE	5.48628e-05	1591	349	74	0.212034	0.0465116	GO:0009628	GO:BP	response to abiotic stimulus	15414	3626
query_1	TRUE	0.000303008	1182	349	59	0.169054	0.0499154	GO:1901700	GO:BP	response to oxygen-containing compound	15414	22661
query_1	TRUE	0.00189011	1530	349	68	0.194842	0.0444444	GO:0010033	GO:BP	response to organic substance	15414	3923
query_1	TRUE	0.00417523	1116	349	54	0.154728	0.0483871	GO:0009605	GO:BP	response to external stimulus	15414	3610
query_1	TRUE	0.00890886	311	349	24	0.0687679	0.0771704	GO:0006979	GO:BP	response to oxidative stress	15414	2662
query_1	TRUE	0.0159552	31	349	8	0.0229226	0.258065	GO:0042744	GO:BP	hydrogen peroxide catabolic process	15414	10914
query_1	TRUE	1.28197e-06	654	349	45	0.12894	0.0688073	GO:0005576	GO:CC	extracellular region	15414	198
query_1	TRUE	0.000102493	2042	349	87	0.249284	0.0426053	GO:0071944	GO:CC	cell periphery	15414	2801
query_1	TRUE	0.000428462	117	349	16	0.0458453	0.136752	GO:0099503	GO:CC	secretory vesicle	15414	3373
query_1	TRUE	0.00232428	1803	349	76	0.217765	0.042152	GO:0005886	GO:CC	plasma membrane	15414	424
query_1	TRUE	0.0346405	650	349	36	0.103152	0.0553846	GO:0000325	GO:CC	plant-type vacuole	15414	55
query_1	TRUE	0.0444106	891	349	44	0.126074	0.0493827	GO:0005773	GO:CC	vacuole	15414	340
query_1	TRUE	7.89407e-06	54	349	13	0.0372493	0.240741	GO:0004601	GO:MF	peroxidase activity	15414	917
query_1	TRUE	1.133e-05	79	349	15	0.0429799	0.189873	GO:0016209	GO:MF	antioxidant activity	15414	2743
query_1	TRUE	2.6033e-05	59	349	13	0.0372493	0.220339	GO:0016684	GO:MF	oxidoreductase activity, acting on peroxide as acceptor	15414	2915
query_1	TRUE	0.00968501	13	349	6	0.017192	0.461538	GO:0043295	GO:MF	glutathione binding	15414	5785
query_1	TRUE	5.18192e-07	76	349	13	0.0372493	0.171053	KEGG:00480	KEGG	Glutathione metabolism	15414	61
query_1	TRUE	2.85961e-06	1591	349	69	0.197708	0.043369	KEGG:01100	KEGG	Metabolic pathways	15414	181
query_1	TRUE	0.00247608	831	349	37	0.106017	0.0445247	KEGG:01110	KEGG	Biosynthesis of secondary metabolites	15414	182
query_1	TRUE	0.00265252	32	349	6	0.017192	0.1875	KEGG:00410	KEGG	beta-Alanine metabolism	15414	55
query_1	TRUE	0.0126923	42	349	6	0.017192	0.142857	KEGG:00280	KEGG	Valine, leucine and isoleucine degradation	15414	31
query_1	TRUE	0.0186157	45	349	6	0.017192	0.133333	KEGG:00053	KEGG	Ascorbate and aldarate metabolism	15414	8
query_1	TRUE	0.0424105	18	349	3	0.00859599	0.166667	WP:WP2579	WP	Cadmium and glutathione	15414	8
GO terms_brm3_downregulated genes
query	significant	p_value	term_size	query_size	intersection_size	precision	recall	term_id	source	term_name	effective_domain_size	source_order
query_1	TRUE	1.12458e-06	3921	343	143	0.41691	0.0364703	GO:0050896	GO:BP	response to stimulus	15414	14092
query_1	TRUE	1.88446e-05	2011	343	87	0.253644	0.0432621	GO:0042221	GO:BP	response to chemical	15414	10621
query_1	TRUE	0.000610344	233	343	22	0.0641399	0.0944206	GO:0006790	GO:BP	sulfur compound metabolic process	15414	2531
query_1	TRUE	0.00555657	180	343	18	0.0524781	0.1	GO:0071456	GO:BP	cellular response to hypoxia	15414	17637
query_1	TRUE	0.00603746	201	343	19	0.0553936	0.0945274	GO:0001666	GO:BP	response to hypoxia	15414	391
query_1	TRUE	0.00657653	182	343	18	0.0524781	0.0989011	GO:0071453	GO:BP	cellular response to oxygen levels	15414	17634
query_1	TRUE	0.00657653	182	343	18	0.0524781	0.0989011	GO:0036294	GO:BP	cellular response to decreased oxygen levels	15414	10068
query_1	TRUE	0.00824233	205	343	19	0.0553936	0.0926829	GO:0036293	GO:BP	response to decreased oxygen levels	15414	10067
query_1	TRUE	0.00889826	206	343	19	0.0553936	0.092233	GO:0070482	GO:BP	response to oxygen levels	15414	17073
query_1	TRUE	0.010439	2513	343	93	0.271137	0.0370076	GO:0006950	GO:BP	response to stress	15414	2640
query_1	TRUE	0.024094	1530	343	64	0.186589	0.0418301	GO:0010033	GO:BP	response to organic substance	15414	3923
query_1	TRUE	0.0366516	60	343	10	0.0291545	0.166667	GO:0016143	GO:BP	S-glycoside metabolic process	15414	5282
query_1	TRUE	0.0366516	60	343	10	0.0291545	0.166667	GO:0019760	GO:BP	glucosinolate metabolic process	15414	6372
query_1	TRUE	0.0366516	60	343	10	0.0291545	0.166667	GO:0019757	GO:BP	glycosinolate metabolic process	15414	6369
query_1	TRUE	0.0442841	1591	343	65	0.189504	0.0408548	GO:0009628	GO:BP	response to abiotic stimulus	15414	3626
query_1	TRUE	0.0122068	524	343	32	0.0932945	0.0610687	GO:0000976	GO:MF	transcription cis-regulatory region binding	15414	115
query_1	TRUE	0.0122068	524	343	32	0.0932945	0.0610687	GO:0001067	GO:MF	transcription regulatory region nucleic acid binding	15414	151
query_1	TRUE	0.0171212	532	343	32	0.0932945	0.0601504	GO:1990837	GO:MF	sequence-specific double-stranded DNA binding	15414	11218
query_1	TRUE	0.000315841	34	343	7	0.0204082	0.205882	KEGG:00920	KEGG	Sulfur metabolism	15414	140
query_1	TRUE	0.0321894	9	343	3	0.00874636	0.333333	KEGG:00073	KEGG	Cutin, suberine and wax biosynthesis	15414	12

## Sheet: GO terms dog1-4
GO terms_dog1-4_upregulated genes
query	significant	p_value	term_size	query_size	intersection_size	precision	recall	term_id	source	term_name	effective_domain_size	source_order
query_1	TRUE	4.63244e-32	711	747	123	0.164659	0.172996	GO:0006412	GO:BP	translation	15414	2221
query_1	TRUE	8.31719e-32	715	747	123	0.164659	0.172028	GO:0043043	GO:BP	peptide biosynthetic process	15414	11074
query_1	TRUE	1.28716e-30	745	747	124	0.165997	0.166443	GO:0006518	GO:BP	peptide metabolic process	15414	2293
query_1	TRUE	8.75967e-30	770	747	125	0.167336	0.162338	GO:0043604	GO:BP	amide biosynthetic process	15414	11391
query_1	TRUE	5.04303e-29	851	747	131	0.175368	0.153937	GO:0043603	GO:BP	amide metabolic process	15414	11390
query_1	TRUE	1.39018e-17	1415	747	153	0.204819	0.108127	GO:1901566	GO:BP	organonitrogen compound biosynthetic process	15414	22565
query_1	TRUE	1.28864e-08	2445	747	194	0.259705	0.0793456	GO:0009059	GO:BP	macromolecule biosynthetic process	15414	3311
query_1	TRUE	2.94062e-08	2500	747	196	0.262383	0.0784	GO:0044271	GO:BP	cellular nitrogen compound biosynthetic process	15414	11584
query_1	TRUE	6.34186e-08	3486	747	251	0.336011	0.0720023	GO:1901576	GO:BP	organic substance biosynthetic process	15414	22571
query_1	TRUE	9.01322e-08	3551	747	254	0.340027	0.0715291	GO:0009058	GO:BP	biosynthetic process	15414	3310
query_1	TRUE	9.96569e-08	3142	747	231	0.309237	0.0735201	GO:0044249	GO:BP	cellular biosynthetic process	15414	11577
query_1	TRUE	3.11326e-06	93	747	23	0.0307898	0.247312	GO:0002181	GO:BP	cytoplasmic translation	15414	746
query_1	TRUE	6.18227e-05	2011	747	155	0.207497	0.0770761	GO:0042221	GO:BP	response to chemical	15414	10621
query_1	TRUE	0.00017727	182	747	30	0.0401606	0.164835	GO:0009636	GO:BP	response to toxic substance	15414	3631
query_1	TRUE	0.000467364	58	747	16	0.021419	0.275862	GO:0042255	GO:BP	ribosome assembly	15414	10633
query_1	TRUE	0.000891573	152	747	26	0.0348059	0.171053	GO:0098754	GO:BP	detoxification	15414	19924
query_1	TRUE	0.00552684	564	747	57	0.0763052	0.101064	GO:0010035	GO:BP	response to inorganic substance	15414	3925
query_1	TRUE	0.0148706	1182	747	96	0.128514	0.0812183	GO:1901700	GO:BP	response to oxygen-containing compound	15414	22661
query_1	TRUE	0.0160046	3847	747	246	0.329317	0.0639459	GO:1901564	GO:BP	organonitrogen compound metabolic process	15414	22563
query_1	TRUE	0.0177333	3051	747	203	0.271754	0.0665356	GO:0019538	GO:BP	protein metabolic process	15414	6189
query_1	TRUE	0.038164	87	747	17	0.0227577	0.195402	GO:0042273	GO:BP	ribosomal large subunit biogenesis	15414	10643
query_1	TRUE	1.17783e-76	269	747	116	0.155288	0.431227	GO:0022626	GO:CC	cytosolic ribosome	15414	860
query_1	TRUE	2.02014e-69	286	747	113	0.151272	0.395105	GO:0044391	GO:CC	ribosomal subunit	15414	2082
query_1	TRUE	3.75069e-60	453	747	129	0.172691	0.284768	GO:0005840	GO:CC	ribosome	15414	389
query_1	TRUE	2.07749e-44	126	747	63	0.0843373	0.5	GO:0022625	GO:CC	cytosolic large ribosomal subunit	15414	859
query_1	TRUE	1.84933e-43	2260	747	265	0.354752	0.117257	GO:0005829	GO:CC	cytosol	15414	380
query_1	TRUE	9.553e-40	96	747	53	0.0709505	0.552083	GO:0042788	GO:CC	polysomal ribosome	15414	1845
query_1	TRUE	1.82342e-39	168	747	67	0.0896921	0.39881	GO:0015934	GO:CC	large ribosomal subunit	15414	711
query_1	TRUE	9.90492e-37	106	747	53	0.0709505	0.5	GO:0005844	GO:CC	polysome	15414	390
query_1	TRUE	7.39966e-29	775	747	124	0.165997	0.16	GO:1990904	GO:CC	ribonucleoprotein complex	15414	4028
query_1	TRUE	1.49713e-28	88	747	43	0.0575636	0.488636	GO:0022627	GO:CC	cytosolic small ribosomal subunit	15414	861
query_1	TRUE	2.2663e-25	118	747	46	0.0615797	0.389831	GO:0015935	GO:CC	small ribosomal subunit	15414	712
query_1	TRUE	6.54191e-23	647	747	103	0.137885	0.159196	GO:0030054	GO:CC	cell junction	15414	871
query_1	TRUE	6.54191e-23	647	747	103	0.137885	0.159196	GO:0055044	GO:CC	symplast	15414	2265
query_1	TRUE	6.54191e-23	647	747	103	0.137885	0.159196	GO:0070161	GO:CC	anchoring junction	15414	2447
query_1	TRUE	6.54191e-23	647	747	103	0.137885	0.159196	GO:0009506	GO:CC	plasmodesma	15414	589
query_1	TRUE	6.54191e-23	647	747	103	0.137885	0.159196	GO:0005911	GO:CC	cell-cell junction	15414	441
query_1	TRUE	1.62213e-21	650	747	101	0.135207	0.155385	GO:0000325	GO:CC	plant-type vacuole	15414	55
query_1	TRUE	1.06328e-20	891	747	120	0.160643	0.13468	GO:0005773	GO:CC	vacuole	15414	340
query_1	TRUE	6.60878e-18	2148	747	203	0.271754	0.0945065	GO:0043232	GO:CC	intracellular non-membrane-bounded organelle	15414	1889
query_1	TRUE	6.60878e-18	2148	747	203	0.271754	0.0945065	GO:0043228	GO:CC	non-membrane-bounded organelle	15414	1885
query_1	TRUE	2.71658e-16	2042	747	192	0.257028	0.0940255	GO:0071944	GO:CC	cell periphery	15414	2801
query_1	TRUE	6.66128e-13	654	747	86	0.115127	0.131498	GO:0005576	GO:CC	extracellular region	15414	198
query_1	TRUE	7.74885e-12	270	747	50	0.0669344	0.185185	GO:0030312	GO:CC	external encapsulating structure	15414	930
query_1	TRUE	5.78304e-11	263	747	48	0.064257	0.18251	GO:0005618	GO:CC	cell wall	15414	234
query_1	TRUE	3.64717e-10	255	747	46	0.0615797	0.180392	GO:0009505	GO:CC	plant-type cell wall	15414	588
query_1	TRUE	1.37673e-09	1803	747	158	0.211513	0.0876317	GO:0005886	GO:CC	plasma membrane	15414	424
query_1	TRUE	1.90378e-07	206	747	37	0.0495315	0.179612	GO:0048046	GO:CC	apoplast	15414	2222
query_1	TRUE	2.64934e-06	7902	747	469	0.627845	0.0593521	GO:0005737	GO:CC	cytoplasm	15414	309
query_1	TRUE	5.06188e-05	589	747	64	0.085676	0.108659	GO:0005730	GO:CC	nucleolus	15414	305
query_1	TRUE	0.00314415	2445	747	173	0.231593	0.0707566	GO:0009536	GO:CC	plastid	15414	618
query_1	TRUE	0.00431912	280	747	36	0.0481928	0.128571	GO:0042579	GO:CC	microbody	15414	1798
query_1	TRUE	0.00431912	280	747	36	0.0481928	0.128571	GO:0005777	GO:CC	peroxisome	15414	344
query_1	TRUE	3.4714e-65	367	747	122	0.16332	0.332425	GO:0003735	GO:MF	structural constituent of ribosome	15414	353
query_1	TRUE	1.16033e-54	491	747	128	0.171352	0.260692	GO:0005198	GO:MF	structural molecule activity	15414	1351
query_1	TRUE	4.62884e-37	912	747	149	0.199465	0.163377	GO:0003729	GO:MF	mRNA binding	15414	351
query_1	TRUE	3.38111e-16	1548	747	159	0.212851	0.102713	GO:0003723	GO:MF	RNA binding	15414	346
query_1	TRUE	2.93711e-08	122	747	29	0.038822	0.237705	GO:0019843	GO:MF	rRNA binding	15414	3740
query_1	TRUE	7.65305e-07	3008	747	220	0.294511	0.0731383	GO:0003676	GO:MF	nucleic acid binding	15414	323
query_1	TRUE	0.000150811	150	747	27	0.0361446	0.18	GO:0005507	GO:MF	copper ion binding	15414	1494
query_1	TRUE	0.00424082	51	747	14	0.0187416	0.27451	GO:0033293	GO:MF	monocarboxylic acid binding	15414	4561
query_1	TRUE	0.00696218	96	747	19	0.0254351	0.197917	GO:0031406	GO:MF	carboxylic acid binding	15414	4148
query_1	TRUE	0.00696218	96	747	19	0.0254351	0.197917	GO:0043177	GO:MF	organic acid binding	15414	5765
query_1	TRUE	0.0485776	79	747	16	0.021419	0.202532	GO:0016209	GO:MF	antioxidant activity	15414	2743
query_1	TRUE	1.68772e-70	290	747	112	0.149933	0.386207	KEGG:03010	KEGG	Ribosome	15414	208
query_1	TRUE	1.35547e-15	3634	747	276	0.369478	0.0759494	KEGG:00000	KEGG	KEGG root term	15414	1
query_1	TRUE	1.24486e-06	62	747	16	0.021419	0.258065	KEGG:00630	KEGG	Glyoxylate and dicarboxylate metabolism	15414	107
query_1	TRUE	0.00014278	34	747	10	0.0133869	0.294118	KEGG:00460	KEGG	Cyanoamino acid metabolism	15414	59
query_1	TRUE	0.000683449	76	747	14	0.0187416	0.184211	KEGG:00480	KEGG	Glutathione metabolism	15414	61
query_1	TRUE	0.000818444	58	747	12	0.0160643	0.206897	KEGG:00710	KEGG	Carbon fixation in photosynthetic organisms	15414	116
query_1	TRUE	0.00143912	223	747	26	0.0348059	0.116592	KEGG:01200	KEGG	Carbon metabolism	15414	184
query_1	TRUE	0.00327461	1591	747	110	0.147256	0.0691389	KEGG:01100	KEGG	Metabolic pathways	15414	181
query_1	TRUE	0.00573112	163	747	20	0.0267738	0.122699	KEGG:04075	KEGG	Plant hormone signal transduction	15414	257
query_1	TRUE	0.00719055	831	747	64	0.085676	0.0770156	KEGG:01110	KEGG	Biosynthesis of secondary metabolites	15414	182
GO terms_dog1-4_downregulated genes
query	significant	p_value	term_size	query_size	intersection_size	precision	recall	term_id	source	term_name	effective_domain_size	source_order
query_1	TRUE	1.08341e-11	449	642	61	0.0950156	0.135857	GO:0009737	GO:BP	response to abscisic acid	15414	3712
query_1	TRUE	1.77506e-11	3921	642	255	0.397196	0.0650344	GO:0050896	GO:BP	response to stimulus	15414	14092
query_1	TRUE	2.52447e-11	457	642	61	0.0950156	0.133479	GO:0097305	GO:BP	response to alcohol	15414	19628
query_1	TRUE	1.56065e-10	1591	642	132	0.205607	0.0829667	GO:0009628	GO:BP	response to abiotic stimulus	15414	3626
query_1	TRUE	8.06e-10	180	642	35	0.0545171	0.194444	GO:0071456	GO:BP	cellular response to hypoxia	15414	17637
query_1	TRUE	1.14365e-09	182	642	35	0.0545171	0.192308	GO:0071453	GO:BP	cellular response to oxygen levels	15414	17634
query_1	TRUE	1.14365e-09	182	642	35	0.0545171	0.192308	GO:0036294	GO:BP	cellular response to decreased oxygen levels	15414	10068
query_1	TRUE	4.73528e-09	201	642	36	0.0560748	0.179104	GO:0001666	GO:BP	response to hypoxia	15414	391
query_1	TRUE	8.81691e-09	205	642	36	0.0560748	0.17561	GO:0036293	GO:BP	response to decreased oxygen levels	15414	10067
query_1	TRUE	1.02725e-08	206	642	36	0.0560748	0.174757	GO:0070482	GO:BP	response to oxygen levels	15414	17073
query_1	TRUE	1.03226e-08	2011	642	150	0.233645	0.0745898	GO:0042221	GO:BP	response to chemical	15414	10621
query_1	TRUE	1.18536e-07	684	642	70	0.109034	0.102339	GO:0033993	GO:BP	response to lipid	15414	8812
query_1	TRUE	2.0144e-07	2513	642	172	0.267913	0.0684441	GO:0006950	GO:BP	response to stress	15414	2640
query_1	TRUE	5.24702e-07	1182	642	99	0.154206	0.0837563	GO:1901700	GO:BP	response to oxygen-containing compound	15414	22661
query_1	TRUE	2.71657e-06	212	642	33	0.0514019	0.15566	GO:0009408	GO:BP	response to heat	15414	3549
query_1	TRUE	1.2777e-05	495	642	53	0.0825545	0.107071	GO:0009266	GO:BP	response to temperature stimulus	15414	3507
query_1	TRUE	4.92142e-05	411	642	46	0.0716511	0.111922	GO:0006970	GO:BP	response to osmotic stress	15414	2655
query_1	TRUE	0.000150649	1530	642	111	0.172897	0.072549	GO:0010033	GO:BP	response to organic substance	15414	3923
query_1	TRUE	0.000407684	352	642	40	0.0623053	0.113636	GO:0009651	GO:BP	response to salt stress	15414	3646
query_1	TRUE	0.000438424	311	642	37	0.0576324	0.118971	GO:0009414	GO:BP	response to water deprivation	15414	3554
query_1	TRUE	0.000479576	564	642	54	0.0841121	0.0957447	GO:0010035	GO:BP	response to inorganic substance	15414	3925
query_1	TRUE	0.000484197	326	642	38	0.05919	0.116564	GO:0001101	GO:BP	response to acid chemical	15414	300
query_1	TRUE	0.000512187	1034	642	82	0.127726	0.0793037	GO:0009725	GO:BP	response to hormone	15414	3700
query_1	TRUE	0.000568267	314	642	37	0.0576324	0.117834	GO:0009415	GO:BP	response to water	15414	3555
query_1	TRUE	0.000824969	1045	642	82	0.127726	0.0784689	GO:0009719	GO:BP	response to endogenous stimulus	15414	3694
query_1	TRUE	0.00136635	382	642	41	0.0638629	0.10733	GO:1902074	GO:BP	response to salt	15414	23012
query_1	TRUE	0.00391262	1137	642	85	0.132399	0.0747581	GO:0070887	GO:BP	cellular response to chemical stimulus	15414	17294
query_1	TRUE	0.00576011	43	642	12	0.0186916	0.27907	GO:0035970	GO:BP	peptidyl-threonine dephosphorylation	15414	9879
query_1	TRUE	0.00535036	912	642	72	0.11215	0.0789474	GO:0016491	GO:MF	oxidoreductase activity	15414	2828
query_1	TRUE	0.000457208	831	642	61	0.0950156	0.0734055	KEGG:01110	KEGG	Biosynthesis of secondary metabolites	15414	182
query_1	TRUE	0.00248605	34	642	8	0.0124611	0.235294	KEGG:00920	KEGG	Sulfur metabolism	15414	140
query_1	TRUE	0.016645	176	642	18	0.0280374	0.102273	KEGG:04141	KEGG	Protein processing in endoplasmic reticulum	15414	273

## Sheet: GO terms double brm3dog1-4
GO terms_brm3 dog1-4_upregulated genes
query	significant	p_value	term_size	query_size	intersection_size	precision	recall	term_id	source	term_name	effective_domain_size	source_order
query_1	TRUE	1.12929e-44	711	2102	248	0.117983	0.348805	GO:0006412	GO:BP	translation	15414	2221
query_1	TRUE	3.64713e-44	715	2102	248	0.117983	0.346853	GO:0043043	GO:BP	peptide biosynthetic process	15414	11074
query_1	TRUE	8.55771e-44	745	2102	254	0.120837	0.34094	GO:0006518	GO:BP	peptide metabolic process	15414	2293
query_1	TRUE	8.76696e-44	851	2102	277	0.131779	0.325499	GO:0043603	GO:BP	amide metabolic process	15414	11390
query_1	TRUE	6.85304e-42	770	2102	256	0.121789	0.332468	GO:0043604	GO:BP	amide biosynthetic process	15414	11391
query_1	TRUE	3.1382e-33	1415	2102	365	0.173644	0.257951	GO:1901566	GO:BP	organonitrogen compound biosynthetic process	15414	22565
query_1	TRUE	1.3356e-26	3551	2102	700	0.333016	0.197128	GO:0009058	GO:BP	biosynthetic process	15414	3310
query_1	TRUE	4.76174e-25	3486	2102	684	0.325404	0.196213	GO:1901576	GO:BP	organic substance biosynthetic process	15414	22571
query_1	TRUE	3.88394e-23	3142	2102	623	0.296384	0.198281	GO:0044249	GO:BP	cellular biosynthetic process	15414	11577
query_1	TRUE	5.94921e-23	2500	2102	520	0.247383	0.208	GO:0044271	GO:BP	cellular nitrogen compound biosynthetic process	15414	11584
query_1	TRUE	5.16261e-18	2011	2102	422	0.200761	0.209846	GO:0042221	GO:BP	response to chemical	15414	10621
query_1	TRUE	1.19614e-17	2445	2102	491	0.233587	0.200818	GO:0009059	GO:BP	macromolecule biosynthetic process	15414	3311
query_1	TRUE	1.55817e-17	6195	2102	1048	0.498573	0.169169	GO:0044237	GO:BP	cellular metabolic process	15414	11571
query_1	TRUE	4.736e-15	9229	2102	1445	0.687441	0.156572	GO:0009987	GO:BP	cellular process	15414	3889
query_1	TRUE	8.39702e-13	8050	2102	1277	0.607517	0.158634	GO:0008152	GO:BP	metabolic process	15414	3197
query_1	TRUE	3.15038e-11	3921	2102	687	0.326832	0.17521	GO:0050896	GO:BP	response to stimulus	15414	14092
query_1	TRUE	1.21237e-09	93	2102	43	0.0204567	0.462366	GO:0002181	GO:BP	cytoplasmic translation	15414	746
query_1	TRUE	2.11941e-09	1591	2102	319	0.15176	0.200503	GO:0009628	GO:BP	response to abiotic stimulus	15414	3626
query_1	TRUE	2.19126e-09	1530	2102	309	0.147003	0.201961	GO:0010033	GO:BP	response to organic substance	15414	3923
query_1	TRUE	5.33657e-09	7533	2102	1184	0.563273	0.157175	GO:0071704	GO:BP	organic substance metabolic process	15414	17822
query_1	TRUE	1.5524e-08	1182	2102	248	0.117983	0.209814	GO:1901700	GO:BP	response to oxygen-containing compound	15414	22661
query_1	TRUE	3.02641e-08	369	2102	102	0.0485252	0.276423	GO:0042254	GO:BP	ribosome biogenesis	15414	10632
query_1	TRUE	6.04731e-08	3847	2102	657	0.312559	0.170782	GO:1901564	GO:BP	organonitrogen compound metabolic process	15414	22563
query_1	TRUE	9.28603e-08	3133	2102	550	0.261656	0.175551	GO:0010467	GO:BP	gene expression	15414	4250
query_1	TRUE	1.147e-07	1137	2102	237	0.11275	0.208443	GO:0070887	GO:BP	cellular response to chemical stimulus	15414	17294
query_1	TRUE	3.62653e-07	12334	2102	1794	0.853473	0.145452	GO:0008150	GO:BP	biological_process	15414	3196
query_1	TRUE	4.0379e-07	3944	2102	666	0.316841	0.168864	GO:0034641	GO:BP	cellular nitrogen compound metabolic process	15414	9164
query_1	TRUE	6.92326e-07	564	2102	135	0.0642245	0.239362	GO:0010035	GO:BP	response to inorganic substance	15414	3925
query_1	TRUE	2.76083e-06	1045	2102	216	0.102759	0.206699	GO:0009719	GO:BP	response to endogenous stimulus	15414	3694
query_1	TRUE	5.2664e-06	1034	2102	213	0.101332	0.205996	GO:0009725	GO:BP	response to hormone	15414	3700
query_1	TRUE	7.95727e-06	87	2102	36	0.0171265	0.413793	GO:0042273	GO:BP	ribosomal large subunit biogenesis	15414	10643
query_1	TRUE	1.13172e-05	58	2102	28	0.0133206	0.482759	GO:0042255	GO:BP	ribosome assembly	15414	10633
query_1	TRUE	1.21966e-05	1325	2102	259	0.123216	0.195472	GO:0044281	GO:BP	small molecule metabolic process	15414	11589
query_1	TRUE	1.30027e-05	476	2102	115	0.0547098	0.241597	GO:0022613	GO:BP	ribonucleoprotein complex biogenesis	15414	6982
query_1	TRUE	2.57401e-05	182	2102	57	0.027117	0.313187	GO:0009636	GO:BP	response to toxic substance	15414	3631
query_1	TRUE	4.48671e-05	152	2102	50	0.0237869	0.328947	GO:0098754	GO:BP	detoxification	15414	19924
query_1	TRUE	6.21967e-05	300	2102	80	0.038059	0.266667	GO:0009409	GO:BP	response to cold	15414	3550
query_1	TRUE	0.000656719	793	2102	164	0.0780209	0.20681	GO:0071310	GO:BP	cellular response to organic substance	15414	17511
query_1	TRUE	0.000722812	7102	2102	1087	0.517127	0.153055	GO:0044238	GO:BP	primary metabolic process	15414	11572
query_1	TRUE	0.00133496	2513	2102	431	0.205043	0.171508	GO:0006950	GO:BP	response to stress	15414	2640
query_1	TRUE	0.001365	111	2102	38	0.018078	0.342342	GO:0072593	GO:BP	reactive oxygen species metabolic process	15414	18432
query_1	TRUE	0.00163319	153	2102	47	0.0223597	0.30719	GO:0010038	GO:BP	response to metal ion	15414	3928
query_1	TRUE	0.00222282	495	2102	111	0.0528069	0.224242	GO:0009266	GO:BP	response to temperature stimulus	15414	3507
query_1	TRUE	0.00362539	867	2102	173	0.0823026	0.199539	GO:0006082	GO:BP	organic acid metabolic process	15414	1991
query_1	TRUE	0.00408253	382	2102	90	0.0428164	0.235602	GO:1902074	GO:BP	response to salt	15414	23012
query_1	TRUE	0.00550375	866	2102	172	0.0818268	0.198614	GO:0043436	GO:BP	oxoacid metabolic process	15414	11283
query_1	TRUE	0.00875922	684	2102	141	0.067079	0.20614	GO:0033993	GO:BP	response to lipid	15414	8812
query_1	TRUE	0.00932026	43	2102	20	0.00951475	0.465116	GO:0009205	GO:BP	purine ribonucleoside triphosphate metabolic process	15414	3447
query_1	TRUE	0.00954514	673	2102	139	0.0661275	0.206538	GO:0071495	GO:BP	cellular response to endogenous stimulus	15414	17675
query_1	TRUE	0.0130215	97	2102	33	0.0156993	0.340206	GO:1990748	GO:BP	cellular detoxification	15414	26515
query_1	TRUE	0.0135561	84	2102	30	0.0142721	0.357143	GO:0098869	GO:BP	cellular oxidant detoxification	15414	19981
query_1	TRUE	0.0138498	798	2102	159	0.0756422	0.199248	GO:0019752	GO:BP	carboxylic acid metabolic process	15414	6366
query_1	TRUE	0.0147634	3051	2102	503	0.239296	0.164864	GO:0019538	GO:BP	protein metabolic process	15414	6189
query_1	TRUE	0.0149027	44	2102	20	0.00951475	0.454545	GO:0009144	GO:BP	purine nucleoside triphosphate metabolic process	15414	3387
query_1	TRUE	0.0170876	98	2102	33	0.0156993	0.336735	GO:0097237	GO:BP	cellular response to toxic substance	15414	19590
query_1	TRUE	0.0269581	53	2102	22	0.0104662	0.415094	GO:0009199	GO:BP	ribonucleoside triphosphate metabolic process	15414	3441
query_1	TRUE	0.027777	661	2102	135	0.0642245	0.204236	GO:0032870	GO:BP	cellular response to hormone stimulus	15414	8294
query_1	TRUE	0.0359823	35	2102	17	0.00808754	0.485714	GO:0010043	GO:BP	response to zinc ion	15414	3933
query_1	TRUE	0.0431238	624	2102	128	0.0608944	0.205128	GO:0009755	GO:BP	hormone-mediated signaling pathway	15414	3730
query_1	TRUE	1.39451e-102	269	2102	193	0.0918173	0.717472	GO:0022626	GO:CC	cytosolic ribosome	15414	860
query_1	TRUE	3.86453e-97	286	2102	195	0.0927688	0.681818	GO:0044391	GO:CC	ribosomal subunit	15414	2082
query_1	TRUE	2.10235e-80	453	2102	233	0.110847	0.514349	GO:0005840	GO:CC	ribosome	15414	389
query_1	TRUE	6.93662e-72	2260	2102	611	0.290676	0.270354	GO:0005829	GO:CC	cytosol	15414	380
query_1	TRUE	1.23701e-59	126	2102	101	0.0480495	0.801587	GO:0022625	GO:CC	cytosolic large ribosomal subunit	15414	859
query_1	TRUE	1.33359e-55	168	2102	115	0.0547098	0.684524	GO:0015934	GO:CC	large ribosomal subunit	15414	711
query_1	TRUE	1.68278e-48	775	2102	269	0.127973	0.347097	GO:1990904	GO:CC	ribonucleoprotein complex	15414	4028
query_1	TRUE	1.3343e-42	88	2102	72	0.0342531	0.818182	GO:0022627	GO:CC	cytosolic small ribosomal subunit	15414	861
query_1	TRUE	8.30562e-42	96	2102	75	0.0356803	0.78125	GO:0042788	GO:CC	polysomal ribosome	15414	1845
query_1	TRUE	5.41635e-39	106	2102	77	0.0366318	0.726415	GO:0005844	GO:CC	polysome	15414	390
query_1	TRUE	4.97844e-37	118	2102	80	0.038059	0.677966	GO:0015935	GO:CC	small ribosomal subunit	15414	712
query_1	TRUE	2.35207e-32	7902	2102	1346	0.640343	0.170337	GO:0005737	GO:CC	cytoplasm	15414	309
query_1	TRUE	4.13783e-30	647	2102	207	0.0984776	0.319938	GO:0005911	GO:CC	cell-cell junction	15414	441
query_1	TRUE	4.13783e-30	647	2102	207	0.0984776	0.319938	GO:0030054	GO:CC	cell junction	15414	871
query_1	TRUE	4.13783e-30	647	2102	207	0.0984776	0.319938	GO:0009506	GO:CC	plasmodesma	15414	589
query_1	TRUE	4.13783e-30	647	2102	207	0.0984776	0.319938	GO:0070161	GO:CC	anchoring junction	15414	2447
query_1	TRUE	4.13783e-30	647	2102	207	0.0984776	0.319938	GO:0055044	GO:CC	symplast	15414	2265
query_1	TRUE	9.79818e-27	2042	2102	457	0.217412	0.2238	GO:0071944	GO:CC	cell periphery	15414	2801
query_1	TRUE	4.37141e-26	891	2102	248	0.117983	0.278339	GO:0005773	GO:CC	vacuole	15414	340
query_1	TRUE	7.25573e-26	650	2102	199	0.0946717	0.306154	GO:0000325	GO:CC	plant-type vacuole	15414	55
query_1	TRUE	1.51187e-25	2148	2102	471	0.224072	0.219274	GO:0043228	GO:CC	non-membrane-bounded organelle	15414	1885
query_1	TRUE	1.51187e-25	2148	2102	471	0.224072	0.219274	GO:0043232	GO:CC	intracellular non-membrane-bounded organelle	15414	1889
query_1	TRUE	5.32114e-25	654	2102	198	0.094196	0.302752	GO:0005576	GO:CC	extracellular region	15414	198
query_1	TRUE	2.09175e-21	270	2102	106	0.0504282	0.392593	GO:0030312	GO:CC	external encapsulating structure	15414	930
query_1	TRUE	3.12053e-21	263	2102	104	0.0494767	0.395437	GO:0005618	GO:CC	cell wall	15414	234
query_1	TRUE	3.61676e-20	10426	2102	1621	0.77117	0.155477	GO:0005622	GO:CC	intracellular anatomical structure	15414	237
query_1	TRUE	6.00679e-20	255	2102	100	0.0475737	0.392157	GO:0009505	GO:CC	plant-type cell wall	15414	588
query_1	TRUE	3.55192e-19	2445	2102	497	0.236441	0.203272	GO:0009536	GO:CC	plastid	15414	618
query_1	TRUE	6.41043e-19	12143	2102	1822	0.866794	0.150045	GO:0110165	GO:CC	cellular anatomical entity	15414	3449
query_1	TRUE	1.91513e-17	9478	2102	1489	0.708373	0.157101	GO:0043226	GO:CC	organelle	15414	1883
query_1	TRUE	2.00981e-17	9471	2102	1488	0.707897	0.157111	GO:0043229	GO:CC	intracellular organelle	15414	1886
query_1	TRUE	3.22589e-16	206	2102	82	0.0390105	0.398058	GO:0048046	GO:CC	apoplast	15414	2222
query_1	TRUE	1.08638e-15	1803	2102	379	0.180304	0.210205	GO:0005886	GO:CC	plasma membrane	15414	424
query_1	TRUE	4.51446e-14	12595	2102	1856	0.882969	0.14736	GO:0005575	GO:CC	cellular_component	15414	197
query_1	TRUE	4.38553e-12	9144	2102	1418	0.674596	0.155074	GO:0043231	GO:CC	intracellular membrane-bounded organelle	15414	1888
query_1	TRUE	6.16348e-12	9158	2102	1419	0.675071	0.154946	GO:0043227	GO:CC	membrane-bounded organelle	15414	1884
query_1	TRUE	6.09925e-08	2003	2102	378	0.179829	0.188717	GO:0009507	GO:CC	chloroplast	15414	590
query_1	TRUE	2.36289e-07	589	2102	141	0.067079	0.239389	GO:0005730	GO:CC	nucleolus	15414	305
query_1	TRUE	2.43049e-07	2731	2102	487	0.231684	0.178323	GO:0032991	GO:CC	protein-containing complex	15414	1343
query_1	TRUE	8.19198e-07	677	2102	155	0.0737393	0.228951	GO:0009570	GO:CC	chloroplast stroma	15414	635
query_1	TRUE	1.48516e-06	682	2102	155	0.0737393	0.227273	GO:0009532	GO:CC	plastid stroma	15414	614
query_1	TRUE	0.00270342	821	2102	166	0.0789724	0.202192	GO:0009526	GO:CC	plastid envelope	15414	608
query_1	TRUE	0.0154978	484	2102	106	0.0504282	0.219008	GO:0009579	GO:CC	thylakoid	15414	643
query_1	TRUE	0.0269545	967	2102	185	0.0880114	0.191313	GO:0005783	GO:CC	endoplasmic reticulum	15414	348
query_1	TRUE	2.4156e-88	367	2102	215	0.102284	0.585831	GO:0003735	GO:MF	structural constituent of ribosome	15414	353
query_1	TRUE	8.65451e-74	491	2102	236	0.112274	0.480652	GO:0005198	GO:MF	structural molecule activity	15414	1351
query_1	TRUE	2.2618e-45	912	2102	293	0.139391	0.321272	GO:0003729	GO:MF	mRNA binding	15414	351
query_1	TRUE	3.13728e-22	1548	2102	358	0.170314	0.231266	GO:0003723	GO:MF	RNA binding	15414	346
query_1	TRUE	6.2499e-19	122	2102	63	0.0299715	0.516393	GO:0019843	GO:MF	rRNA binding	15414	3740
query_1	TRUE	6.17474e-14	4984	2102	857	0.407707	0.17195	GO:0097159	GO:MF	organic cyclic compound binding	15414	9161
query_1	TRUE	7.29162e-13	4955	2102	847	0.40295	0.170938	GO:1901363	GO:MF	heterocyclic compound binding	15414	10974
query_1	TRUE	1.22559e-12	3008	2102	557	0.264986	0.185173	GO:0003676	GO:MF	nucleic acid binding	15414	323
query_1	TRUE	3.2213e-09	150	2102	57	0.027117	0.38	GO:0005507	GO:MF	copper ion binding	15414	1494
query_1	TRUE	0.000195302	12886	2102	1846	0.878211	0.143256	GO:0003674	GO:MF	molecular_function	15414	322
query_1	TRUE	0.00261609	9136	2102	1357	0.645576	0.148533	GO:0005488	GO:MF	binding	15414	1484
query_1	TRUE	0.0187873	56	2102	23	0.010942	0.410714	GO:0019904	GO:MF	protein domain specific binding	15414	3759
query_1	TRUE	0.0401896	79	2102	28	0.0133206	0.35443	GO:0016209	GO:MF	antioxidant activity	15414	2743
query_1	TRUE	2.80442e-97	290	2102	194	0.0922931	0.668966	KEGG:03010	KEGG	Ribosome	15414	208
query_1	TRUE	1.92824e-40	3634	2102	751	0.357279	0.206659	KEGG:00000	KEGG	KEGG root term	15414	1
query_1	TRUE	2.345e-13	1591	2102	323	0.153663	0.203017	KEGG:01100	KEGG	Metabolic pathways	15414	181
query_1	TRUE	1.09876e-08	58	2102	28	0.0133206	0.482759	KEGG:00710	KEGG	Carbon fixation in photosynthetic organisms	15414	116
query_1	TRUE	3.15311e-07	223	2102	63	0.0299715	0.282511	KEGG:01200	KEGG	Carbon metabolism	15414	184
query_1	TRUE	6.14882e-07	163	2102	50	0.0237869	0.306748	KEGG:04075	KEGG	Plant hormone signal transduction	15414	257
query_1	TRUE	7.65194e-07	831	2102	170	0.0808754	0.204573	KEGG:01110	KEGG	Biosynthesis of secondary metabolites	15414	182
query_1	TRUE	8.77693e-06	62	2102	25	0.0118934	0.403226	KEGG:00630	KEGG	Glyoxylate and dicarboxylate metabolism	15414	107
query_1	TRUE	5.79292e-05	76	2102	27	0.0128449	0.355263	KEGG:00480	KEGG	Glutathione metabolism	15414	61
query_1	TRUE	0.000964705	82	2102	26	0.0123692	0.317073	KEGG:00620	KEGG	Pyruvate metabolism	15414	99
query_1	TRUE	0.000968704	101	2102	30	0.0142721	0.29703	KEGG:04016	KEGG	MAPK signaling pathway - plant	15414	244
query_1	TRUE	0.00325098	42	2102	16	0.0076118	0.380952	KEGG:00380	KEGG	Tryptophan metabolism	15414	48
query_1	TRUE	0.00340529	34	2102	14	0.00666032	0.411765	KEGG:00460	KEGG	Cyanoamino acid metabolism	15414	59
query_1	TRUE	0.00645682	24	2102	11	0.00523311	0.458333	KEGG:00999	KEGG	Biosynthesis of various plant secondary metabolites	15414	162
query_1	TRUE	0.0122259	84	2102	24	0.0114177	0.285714	KEGG:00270	KEGG	Cysteine and methionine metabolism	15414	30
query_1	TRUE	0.0140335	70	2102	21	0.00999049	0.3	KEGG:04145	KEGG	Phagosome	15414	276
query_1	TRUE	0.0248298	98	2102	26	0.0123692	0.265306	KEGG:00010	KEGG	Glycolysis / Gluconeogenesis	15414	2
query_1	TRUE	4.92055e-13	438	2102	118	0.056137	0.269406	WP:000000	WP	WIKIPATHWAYS	15414	1
query_1	TRUE	1.83268e-07	18	2102	13	0.00618459	0.722222	WP:WP2579	WP	Cadmium and glutathione	15414	8
query_1	TRUE	6.21031e-05	252	2102	60	0.0285442	0.238095	WP:WP2279	WP	Seed development	15414	17
query_1	TRUE	0.00244743	30	2102	12	0.00570885	0.4	WP:WP2621	WP	Glycolysis	15414	11
GO terms_brm3 dog1-4_downregulated genes
query	significant	p_value	term_size	query_size	intersection_size	precision	recall	term_id	source	term_name	effective_domain_size	source_order
query_1	TRUE	2.97842e-10	2513	2043	458	0.22418	0.182252	GO:0006950	GO:BP	response to stress	15414	2640
query_1	TRUE	1.56592e-09	2011	2043	378	0.185022	0.187966	GO:0042221	GO:BP	response to chemical	15414	10621
query_1	TRUE	3.20913e-08	3921	2043	653	0.319628	0.166539	GO:0050896	GO:BP	response to stimulus	15414	14092
query_1	TRUE	1.10459e-06	1182	2043	235	0.115027	0.198816	GO:1901700	GO:BP	response to oxygen-containing compound	15414	22661
query_1	TRUE	2.34215e-06	1591	2043	298	0.145864	0.187304	GO:0009628	GO:BP	response to abiotic stimulus	15414	3626
query_1	TRUE	3.41109e-05	525	2043	120	0.0587372	0.228571	GO:0016567	GO:BP	protein ubiquitination	15414	5381
query_1	TRUE	0.000109281	449	2043	105	0.051395	0.233853	GO:0009737	GO:BP	response to abscisic acid	15414	3712
query_1	TRUE	0.00014786	457	2043	106	0.0518845	0.231947	GO:0097305	GO:BP	response to alcohol	15414	19628
query_1	TRUE	0.000186926	1530	2043	279	0.136564	0.182353	GO:0010033	GO:BP	response to organic substance	15414	3923
query_1	TRUE	0.000222187	22	2043	15	0.00734214	0.681818	GO:0019915	GO:BP	lipid storage	15414	6404
query_1	TRUE	0.000416826	180	2043	53	0.0259422	0.294444	GO:0071456	GO:BP	cellular response to hypoxia	15414	17637
query_1	TRUE	0.000523235	201	2043	57	0.0279001	0.283582	GO:0001666	GO:BP	response to hypoxia	15414	391
query_1	TRUE	0.000562459	549	2043	120	0.0587372	0.218579	GO:0032446	GO:BP	protein modification by small protein conjugation	15414	7988
query_1	TRUE	0.000633812	182	2043	53	0.0259422	0.291209	GO:0036294	GO:BP	cellular response to decreased oxygen levels	15414	10068
query_1	TRUE	0.000633812	182	2043	53	0.0259422	0.291209	GO:0071453	GO:BP	cellular response to oxygen levels	15414	17634
query_1	TRUE	0.00113139	205	2043	57	0.0279001	0.278049	GO:0036293	GO:BP	response to decreased oxygen levels	15414	10067
query_1	TRUE	0.00136552	206	2043	57	0.0279001	0.276699	GO:0070482	GO:BP	response to oxygen levels	15414	17073
query_1	TRUE	0.00152162	684	2043	141	0.0690162	0.20614	GO:0033993	GO:BP	response to lipid	15414	8812
query_1	TRUE	0.00232341	955	2043	184	0.0900636	0.19267	GO:0033554	GO:BP	cellular response to stress	15414	8724
query_1	TRUE	0.0033984	495	2043	108	0.0528634	0.218182	GO:0009266	GO:BP	response to temperature stimulus	15414	3507
query_1	TRUE	0.0045529	382	2043	88	0.0430739	0.230366	GO:1902074	GO:BP	response to salt	15414	23012
query_1	TRUE	0.00511196	564	2043	119	0.0582477	0.210993	GO:0010035	GO:BP	response to inorganic substance	15414	3925
query_1	TRUE	0.0110814	60	2043	24	0.0117474	0.4	GO:0051235	GO:BP	maintenance of location	15414	14354
query_1	TRUE	0.0154827	1219	2043	221	0.108174	0.181296	GO:0009056	GO:BP	catabolic process	15414	3308
query_1	TRUE	0.0246796	629	2043	127	0.0621635	0.201908	GO:0070647	GO:BP	protein modification by small protein conjugation or removal	15414	17166
query_1	TRUE	0.0263982	311	2043	73	0.0357318	0.234727	GO:0009414	GO:BP	response to water deprivation	15414	3554
query_1	TRUE	0.0389414	314	2043	73	0.0357318	0.232484	GO:0009415	GO:BP	response to water	15414	3555
query_1	TRUE	0.0424167	326	2043	75	0.0367107	0.230061	GO:0001101	GO:BP	response to acid chemical	15414	300
query_1	TRUE	0.00268246	311	2043	76	0.0372002	0.244373	GO:0004842	GO:MF	ubiquitin-protein transferase activity	15414	1116
query_1	TRUE	0.00662345	323	2043	77	0.0376897	0.23839	GO:0019787	GO:MF	ubiquitin-like protein transferase activity	15414	3719
query_1	TRUE	0.0129057	328	2043	77	0.0376897	0.234756	GO:0016755	GO:MF	aminoacyltransferase activity	15414	2970
query_1	TRUE	0.0235383	150	2043	43	0.0210475	0.286667	GO:0004497	GO:MF	monooxygenase activity	15414	833
query_1	TRUE	0.0448033	912	2043	171	0.0837004	0.1875	GO:0016491	GO:MF	oxidoreductase activity	15414	2828
query_1	TRUE	8.29193e-05	34	2043	16	0.00783162	0.470588	KEGG:00920	KEGG	Sulfur metabolism	15414	140
query_1	TRUE	0.0323563	831	2043	142	0.0695056	0.170878	KEGG:01110	KEGG	Biosynthesis of secondary metabolites	15414	182

## Sheet: metabolites brm3 vs WT
Compound.Name	InChiKeys	Pubchem.ID	SMILES	pvalue	foldchange	CID	ClusterNumber	xlogp	ClusterLabel	TreeLabels	FDR	Colonne1
Camalexin	IYODIJVWGPRBGQ-UHFFFAOYSA-N	636970	C1=CC=C2C(=C1)C(=CN2)C3=NC=CS3	0.0029	24	636970	8	1.486	indoles		0.75
1-deoxy-tetradecasphinganine	WMUMHAZHWIUBPN-UONOGXRCSA-N	14756407	CCCCCCCCCCC[C@H]([C@H](C)N)O	0.0093	5.4	14756407	71	5.124	fatty alcohols		1
Tuberostemospironine	FPBTZQXLGBERTH-PZEZNAACSA-N	101449918	C[C@H]1[C@@H]([C@@]2(CCCCN3[C@H]2CCC3=O)OC1=O)O	0.00031	5.3	101449918	27	0.034			0.11
3-Hydroxycoumarin	MJKVTPMWOKAVMS-UHFFFAOYSA-N	13650	C1=CC=C2C(=C1)C=C(C(=O)O2)O	0.00031	5.1	13650	75	1.37	4-hydroxycoumarins		0.11
2-Methylpropanoic acid	KQNPFQTWMSNSAP-UHFFFAOYSA-N	6590	CC(C)C(=O)O	0.00031	5.1	6590	33	0.466	butyrates	a	0.11
13-Epi-sclareol	XVULBTBTFGYVRC-GRLGQGAKSA-N	7093249	C[C@]12CCCC([C@@H]1CC[C@@]([C@@H]2CC[C@@](C)(C=C)O)(C)O)(C)C	0.0044	5.1	7093249	50	5.989	diterpenes	z	1
Codonopsinol	VGEPCNNJGKDQTM-ICGCDAGXSA-N	44570118	CN1[C@@H]([C@H]([C@@H]([C@H]1C2=CC(=C(C=C2)OC)OC)O)O)CO	0.00031	5	44570118	26	-0.531	pyrrolidines	b	0.11
(+)-threo-9,10-Dihydroxystearic acid	VACHUYIREGFMSP-IAGOWNOFSA-N	12235228	CCCCCCCC[C@H]([C@@H](CCCCCCCC(=O)O)O)O	0.0022	4.8	12235228	13	5.382	OH-FA_18_0_2		0.6
(E)-Sinapic acid	PCMORTLOPMLEFB-ONEGZZNKSA-N	637775	COC1=CC(=CC(=C1O)OC)/C=C/C(=O)O	0.00031	4.7	637775	42	0.752	coumaric acids		0.11
Cardiospermin	MQTLCYHUTVTHFO-MPVQUNCYSA-N	179647	C=C(CO)[C@@H](C#N)O[C@H]1[C@@H]([C@H]([C@@H]([C@H](O1)CO)O)O)O	0.0022	4.6	179647	76	-2.82	glucosides	w	0.6
Semiplenamide F	WTOKUHHGBBPESF-VRAFCGOGSA-N	10022023	CCCCCCCCCCCCCCC[C@@H]1[C@@](O1)(C)C(=O)NC(C)CO	0.0021	4.5	10022023	28	7.161			0.57
3-Butylidene-7-hydroxyphthalide	XLFDJKJEYMKLJX-YFHOEESVSA-N	5281559	CCC/C=C\1/C2=C(C(=CC=C2)O)C(=O)O1	0.0044	4.5	5281559	9	2.237	benzofurans	j	1
3alpha-Acetoxynortropane	TZSPCFWIYSJTGI-JVHMLUBASA-N	70197099	CC(=O)OC1C[C@H]2CC[C@@H](C1)N2	0.037	4.4	70197099	15	0.978			1
Heterodendrin	CQWWASNOGSDPRL-MPVQUNCYSA-N	181804	CC(C)[C@@H](C#N)O[C@H]1[C@@H]([C@H]([C@@H]([C@H](O1)CO)O)O)O	0.0037	3.9	181804	76	-0.933	glucosides	w	0.95
13-Hydroperoxyoctadecadienoic acid	QEUHXYPYKZKYFW-ZQHUEGGHSA-N	22508268	CCCCCC(CCCCCCC/C=C/C=C/C(=O)O)OO	0.00031	3.7	22508268	3	6.118	DiHODE		0.11
L-Histidine	HNDVDQJCIGZPNO-YFKPBYRVSA-N	6274	C1=C(NC=N1)C[C@@H](C(=O)O)N	0.0014	3.7	6274	31	-3.429	amino acids, cyclic		0.39
9,10-Epoxy-18-hydroxy-octadecanoic acid	ITTPZDMHCNGAGQ-UHFFFAOYSA-N	9818312	C(CCCCO)CCCC1C(O1)CCCCCCCC(=O)O	0.0059	3.7	9818312	13	4.635	OH-FA_18_0_2		1
Serinolamides C	HATWCTHYSHFBSB-UETJRYKRSA-N	139589822	CCCCCCCCCCCCC/C=C(\C)/C(=O)N[C@@H](CO)COC	0.027	3.6	139589822	38	6.568	polyunsaturated alkamides	v	1
Semiplenamide A	SJZSLZDOZDKKND-JWGQYYPISA-N	10384247	CCCCCCCCCCCCC/C=C/CC/C=C(\C)/C(=O)NCCO	0.0014	3.5	10384247	38	8.481	polyunsaturated alkamides	v	0.39
Dodecanamide	ILRSCQWREDREME-UHFFFAOYSA-N	14256	CCCCCCCCCCCC(=O)N	0.0022	3.4	14256	6	4.566	amides	i	0.6
Dehydrophytosphingosine	CQKNELOTFUSOTP-HMTIOLNVSA-N	14757418	CCCCCCCCC/C=C/CCC[C@H]([C@H]([C@H](CO)N)O)O	0.018	2.9	14757418	72	4.511	macrolides		1
(-)-Pironetin	XIHGDBYGUWEHCV-FSEPSNHWSA-N	6438891	CC[C@@H]1C=CC(=O)O[C@@H]1C[C@H]([C@H](C)[C@@H]([C@@H](C)C/C=C/C)OC)O	0.00031	2.8	6438891	32	3.927	pyrans	d	0.11
Gibbilimbol A	LMJPVRXXPPOFAM-VOTSOKGWSA-N	10263365	CCCCC/C=C/CCCC1=CC=C(C=C1)O	0.00031	2.8	10263365	20	5.838	phenols	e	0.11
(-)-7-Hydroxycalamenene	UTBFITAKBXMXCZ-CMPLNLGQSA-N	13368072	C[C@H]1CC[C@@H](C2=C1C=C(C(=C2)C)O)C(C)C	0.0012	2.8	13368072	73	4.584	sesquiterpenes	s	0.35
Thiamine	JZRWCGZRTZMZEH-UHFFFAOYSA-N	1130	CC1=C(SC=[N+]1CC2=CN=C(N=C2N)C)CCO	0.0022	2.8	1130	4	-0.461	thiazoles		0.6
1,2-Dihydroisoquinoline	IOEPOEDBBPRAEI-UHFFFAOYSA-N	422511	C1C2=CC=CC=C2C=CN1	0.0059	2.7	422511	52	1.24	isoquinolines		1
LPC 16:2;	RBYFRQAINZHANG-NQLNTKRDSA-N	138250421	CCC/C=C\C/C=C\CCCCCCCC(=O)OCC(COP(=O)([O-])OCC[N+](C)(C)C)O	0.0037	2.6	138250421	17	4.619	Unsaturated_lysophosphatidylcholines	x	0.95
2-amino-tetradecanoic acid	BVXKPGXJOLWHFI-UHFFFAOYSA-N	252477	CCCCCCCCCCCCC(C(=O)O)N	0.0059	2.6	252477	7	3.224	amino acids, diamino		1
Tetrahydrobungeanool	GJDPGFHVEKFXEZ-SQIWNDBBSA-N	5321844	CCCCCCCCC/C=C/C=C/C(=O)NCC(C)(C)O	0.0037	2.5	5321844	69	5.835	polyunsaturated alkamides	y	0.95
Indole	SIKJAQJRHWYJAI-UHFFFAOYSA-N	798	C1=CC=C2C(=C1)C=CN2	0.0093	2.5	798	8	1.423	indoles		1
PC 36:3	BXRLDROZWDUSGM-ZRYFCQOPSA-N	24778937	CCCCCCCC/C=C\CCCCCCCC(=O)OC[C@H](COP(=O)([O-])OCC[N+](C)(C)C)OC(=O)CCCC/C=C\C/C=C\CCCCCCCC	0.039	2.5	24778937	1	14.769	phosphatidylcholines		1
Arvoside A	BKKOWVSRAGJQRQ-JOPJLWLRSA-N	119057415	C[C@@H]1CC[C@H]([C@H]2[C@]13[C@@H]2[C@](CC3)(C)O[C@H]4[C@@H]([C@H]([C@H]([C@H](O4)C)O)O)O)C(C)C	0.00031	2.4	119057415	86	4.673		g	0.11
LPC 16:3;	MXMRHTIUADTCDH-QNEBEIHSSA-N	138215578	CC/C=C\C/C=C\C/C=C\CCCCCC(=O)OCC(COP(=O)([O-])OCC[N+](C)(C)C)O	0.0093	2.4	138215578	17	4.292	Unsaturated_lysophosphatidylcholines	x	1
LPC 18:3;	WKQNRCYKYCKESD-YVHLTTHBSA-N	24779469	CC/C=C\C/C=C\C/C=C\CCCCCCCC(=O)OC[C@H](COP(=O)([O-])OCC[N+](C)(C)C)O	0.04	2.4	24779469	17	5.43	Unsaturated_lysophosphatidylcholines	x	1
2,4-Dimethylquinazoline	VDYFFXPVIBDLOT-UHFFFAOYSA-N	241519	CC1=NC(=NC2=CC=CC=C12)C	0.0022	2.3	241519	87	0.748			0.6
3-Ketosphinganine	KBUNOSOGGAARKZ-KRWDZBQOSA-N	439853	CCCCCCCCCCCCCCCC(=O)[C@H](CO)N	0.014	2.3	439853	7	6.125	amino acids, diamino		1
Farnesyl acetone	LTUMRKDLVGQMJU-IUBLYSDUSA-N	1711945	CC(=CCC/C(=C/CC/C(=C/CCC(=O)C)/C)/C)C	0.021	2.3	1711945	55	5.44	terpenes		1
Preussin C	GBCXKHLKJHRTAB-UHFFFAOYSA-N	3081195	CCCCCCCCCC1CC(C(N1C)CC2=CC=CC=C2)O	0.029	2.3	3081195	95	6.049			1
Cyclo-(Leu-Tyr)	GENSLUDVKWKQMX-STQMWFEESA-N	15550385	CC(C)C[C@H]1C(=O)N[C@H](C(=O)N1)CC2=CC=C(C=C2)O	0.04	2.3	15550385	16	1.802	oligopeptides		1
4-Hydroxybenzylamine	RQJDUEKERVZLLU-UHFFFAOYSA-N	97472	C1=CC(=CC=C1CN)O	0.04	2.3	97472	20	-0.188	benzylamines	e	1
decanamide	TUTWLYPCGCUWQI-UHFFFAOYSA-N	75347	CCCCCCCCCC(=O)N	0.00031	2.2	75347	6	3.428	amides	i	0.11
Micromelone B	YVNLIKGLYXFWBE-UHFFFAOYSA-N	24799688	CCC(C)C(=O)C(C)C(C(C)C(=O)CC)OC(=O)C(C)C(=O)CC	0.0012	2.2	24799688	91	2.355	propionates	t	0.35
LPC 15:0;	RJZVWDTYEWCUAR-JOCHJYFZSA-N	24779458	CCCCCCCCCCCCCCC(=O)OC[C@H](COP(=O)([O-])OCC[N+](C)(C)C)O	0.029	2.2	24779458	35	4.893	Saturated_lysophosphatidylcholines		1
Indole-3-acrylic acid	PLVPPLCLBIEYEA-AATRIKPKSA-N	5375048	C1=CC=C2C(=C1)C(=CN2)/C=C/C(=O)O	0.0037	2.1	5375048	8	1.228	indoles		0.95
Arginine	ODKSFYDXXFIFQN-BYPYZUCNSA-N	6322	C(C[C@@H](C(=O)O)N)CN=C(N)N	0.015	2.1	6322	49	-3.585	amino acids, basic		1
2-methyl-hexadecanedioic acid	LCEXLICTPWSGLL-UHFFFAOYSA-N	9543663	CC(CCCCCCCCCCCCCC(=O)O)C(=O)O	0.0037	2	9543663	91	5.989	O=FA_17_1	t	0.95
9,10,18-Trihydroxyoctadecanoic acid	OISFHODBOQNZAG-UHFFFAOYSA-N	5282938	C(CCCCO)CCCC(C(CCCCCCCC(=O)O)O)O	0.0012	1.9	5282938	13	3.617	OH-FA_18_0_2		0.35
5,7a-Dihydro-1,4,4,7a-tetramethyl-4H-indene	XOFDOXJFXCEFDE-UHFFFAOYSA-N	528761	CC1=CC=C2C1(C=CCC2(C)C)C	0.0022	1.9	528761	48	5.003			0.6
Rhodojaponin VI	OIRQCTPPDJLTNN-IVXIYUMGSA-N	11581815	C[C@]1(C[C@@]23C[C@H]([C@]4([C@@H]([C@H]([C@@H](C4(C)C)O)O)[C@]([C@@H]2CC[C@@H]1[C@H]3O)(C)O)O)O)O	0.014	1.9	11581815	86	-0.266	diterpenes	g	1
PC(16:0/0:0)	ASWBNKHCZGQVJV-UHFFFAOYSA-N	86554	CCCCCCCCCCCCCCCC(=O)OCC(COP(=O)([O-])OCC[N+](C)(C)C)O	0.04	1.9	86554	35	5.462	Saturated_lysophosphatidylcholines		1
Phenylacetaldoxime	CXISHLWVCSLKOJ-UHFFFAOYSA-N	99748	C1=CC=C(C=C1)CC=NO	0.0014	1.8	99748	52	1.91	oximes		0.39
Tyrosine	OUYCCCASQSFEME-QMMMGPOBSA-N	6057	C1=CC(=CC=C1C[C@@H](C(=O)O)N)O	0.0014	1.8	6057	16	-2.711	amino acids, cyclic		0.39
1-tridecanoyl-sn-glycero-3-phosphocholine	WNRCJJWBAXNAPE-HXUWFJFHSA-N	24779450	CCCCCCCCCCCCC(=O)OC[C@H](COP(=O)([O-])OCC[N+](C)(C)C)O	0.014	1.8	24779450	35	3.755	Saturated_lysophosphatidylcholines		1
2,2,6,7-Tetramethylbicyclo[4.3.0]nona-1(9),4-dien-8-ol	MHUYBIUXLMLCJM-UHFFFAOYSA-N	66963592	CC1C(C=C2C1(C=CCC2(C)C)C)O	0.021	1.8	66963592	84	3.497			1
dimethyl sulfoxide	IAZDPXIOMUYVGZ-UHFFFAOYSA-N	679	CS(=O)C	0.00031	1.7	679	57	-0.718	sulfur compounds	l	0.11
(Z)-Palmitoleic acid	SECPZKHBENQXJG-FPLPWBNLSA-N	445638	CCCCCC/C=C\CCCCCCCC(=O)O	0.00062	1.7	445638	10	7.054	UnSaturated FA	q	0.19
Andrachcinidine	GFVMHSQLCIEXNG-YNEHKIRRSA-N	101056755	CCC[C@H](C[C@H]1CCC[C@H](N1)CC(=O)C)O	0.0012	1.7	101056755	15	2.461	piperidines		0.35
2,6-Di-tert-butyl-4-[(dimethylamino)methyl]phenol	VMZVBRIIHDRYGK-UHFFFAOYSA-N	66609	CC(C)(C)C1=CC(=CC(=C1O)C(C)(C)C)CN(C)C	0.0012	1.7	66609	20	3.563	phenols	e	0.35
5-Hydroxy-9-methylstreptimidone	OTCGXJRNGOQUDA-YCGQNZHZSA-N	101679506	C/C=C/C(=C/[C@](C)(C(=O)C[C@@H](CC1CC(=O)NC(=O)C1)O)O)/C	0.0037	1.7	101679506	67	0.32	piperidines		0.95
Fulvine	PSUFRPOAICRSTC-ZLGRWFNRSA-N	442726	C[C@@H]1C(=O)OCC2=CCN3[C@H]2[C@@H](CC3)OC(=O)[C@@H]([C@@]1(C)O)C	0.00062	1.6	442726	45	0.107	pyrrolizidine alkaloids		0.19
Glutathione	RWSXRVCMGQZWBV-WDSKDSINSA-N	124886	C(CC(=O)N[C@@H](CS)C(=O)NCC(=O)O)[C@@H](C(=O)O)N	0.0012	1.6	124886	22	-4.23	oligopeptides		0.35
1,2,4-Trihydroxybenzene	GGNQRNBDZQJCCN-UHFFFAOYSA-N	10787	C1=CC(=C(C=C1O)O)O	0.0059	1.6	10787	47	0.734	phenols	f	1
Cyclo-(2-hydroxy-Pro-Gly)	DUAAASIVBNCCOM-UHFFFAOYSA-N	139588715	C1CC2(C(=O)NCC(=O)N2C1)O	0.0012	1.5	139588715	22	-0.503			0.35
Tripropylene glycol butyl ether	RNFAKTRFMQEEQE-UHFFFAOYSA-N	60196418	CCCCOC(CC)OC(C)COC(CC)O	0.014	1.5	60196418	36	2.651			1
Casuarine	AXTGOJVKRHFYBT-XAZAIFFQSA-N	9859098	C1[C@@H]([C@H]([C@H]2N1[C@@H]([C@H]([C@@H]2O)O)CO)O)O	0.0012	1.4	9859098	37	-2.393	pyrroles	u	0.35
alpha-Cyclogeraniol acetate	FTIUTTJEFHWCSA-UHFFFAOYSA-N	524247	CC1=C(C(CCC1)(C)C)COC(=O)C	0.0093	1.4	524247	51	2.797	UnSaturated FA		1
5,7-Dimethoxychromone	KTYBWRXYZHFNSL-UHFFFAOYSA-N	12378005	COC1=CC2=C(C(=O)C=CO2)C(=C1)OC	0.0093	1.4	12378005	40	1.196	chromones		1
9S,12R,13S-Trihydroxy-10E,15Z-octadecadienoic acid	MKYUCBXUUSZMQB-OADLNGDBSA-N	9949348	CC/C=C\C[C@@H]([C@@H](/C=C/[C@H](CCCCCCCC(=O)O)O)O)O	0.0093	1.4	9949348	3	3.219	diglycerides		1
Serratamolide F	YSPXILNCISQEOY-JSRAGOMMSA-N	139586254	CCCCCCCC1CC(=O)N[C@H](C(=O)OC(CC(=O)N[C@H](C(=O)O1)CO)CCCCCC)CO	0.04	1.4	139586254	28	5.327	depsipeptides		1
L-Pipecolic acid	HXEACLLIILLPRG-YFKPBYRVSA-N	439227	C1CCN[C@@H](C1)C(=O)O	0.0037	1.3	439227	49	0.173	piperidines		0.95
U 68204	UABLTRHPBMADHP-SBDDDAINSA-N	135754250	CC[C@]1(C(=C(C(=O)S1)CC(=O)N)O)/C=C(\C)/C=C	0.029	1.3	135754250	100	1.289	sulfur compounds		1
Isoxanthopterin	GLKCOBIIZKYKFN-UHFFFAOYSA-N	135398700	C1=NC2=C(NC1=O)N=C(NC2=O)N	0.00031	1.1	135398700	82	-2.124	xanthopterin	o	0.11
1-Isothiocyanato-8-(methylthio)octane	BFBMDZOSZQDEKW-UHFFFAOYSA-N	10171359	CSCCCCCCCCN=C=S	0.0093	0.9	10171359	25	5.058	isothiocyanates	n	1	1.11111
9-(Methylthio)nonanenitrile	KQKRRHTVZQEXBX-UHFFFAOYSA-N	93987	CSCCCCCCCCC#N	0.021	0.9	93987	88	3.678			1	1.11111
7-Methylthioheptyl glucosinolate	SJHVRBSHKTUXLG-LFHLZQBKSA-N	46173876	CSCCCCCCCC(=NOS(=O)(=O)O)S[C@H]1[C@@H]([C@H]([C@@H]([C@H](O1)CO)O)O)O	0.029	0.87	46173876	12	0.593	glucosinolates	m	1	1.14943
(E)-N-hydroxy-9-(methylsulfanyl)nonimidothioate	XVYHPPOLIATKBU-UHFFFAOYSA-N	44237117	CSCCCCCCCCC(=S)NO	0.00031	0.86	44237117	25	3.538		n	0.11	1.16279
2,5-Dihydro-4,5-dimethyl-2-(2-methylpropyl)thiazole	FDOISHJOXPONIV-UHFFFAOYSA-N	4120025	CC1C(=NC(S1)CC(C)C)C	0.014	0.86	4120025	56	2.522			1	1.16279
PC 34:2	JLPULHDHAOZNQI-ZTIMHPMXSA-N	5287971	CCCCCCCCCCCCCCCC(=O)OC[C@H](COP(=O)([O-])OCC[N+](C)(C)C)OC(=O)CCCCCCC/C=C\C/C=C\CCCCC	0.00062	0.84	5287971	1	14.147	phosphatidylcholines		0.19	1.19048
Penitricin	YZURNKPBQUTNBC-UHFFFAOYSA-N	146358	C1=C(C1=O)CO	0.0093	0.84	146358	9	-0.541	cycloparaffins	j	1	1.19048
3,5,7,2',5'-Pentahydroxyflavone	FYNCQVXZKZHSTM-UHFFFAOYSA-N	44258716	C1=CC(=C(C=C1O)C2=C(C(=O)C3=C(C=C(C=C3O2)O)O)O)O	0.00031	0.83	44258716	21	1.405	flavonoids	k	0.11	1.20482
Dianthoside	YGSIRXHFAUFUEJ-GPTQDWHKSA-N	5316639	CC1=C(C(=O)C=CO1)O[C@H]2[C@@H]([C@H]([C@@H]([C@H](O2)CO)O)O)O	0.00062	0.82	5316639	5	-0.828	pyrans	h	0.19	1.21951
1-tridecanoyl-2-(5Z,8Z,11Z,14Z,17Z-eicosapentaenoyl)-glycero-3-phosphocholine	WVZZVZXEZMVMLN-JLPXVHQXSA-N	52922196	CCCCCCCCCCCCC(=O)OC[C@H](COP(=O)([O-])OCC[N+](C)(C)C)OC(=O)CCC/C=C\C/C=C\C/C=C\C/C=C\C/C=C\CC	0.0037	0.82	52922196	1	12.597	phosphatidylcholines		0.95	1.21951
1,2-di-(9Z,12Z-octadecadienoyl)-sn-glycerol	MQGBAQLIFKSMEM-ZHARMHCNSA-N	9543729	CCCCC/C=C\C/C=C\CCCCCCCC(=O)OC[C@H](CO)OC(=O)CCCCCCC/C=C\C/C=C\CCCCC	0.021	0.81	9543729	3	15.49	diglycerides		1	1.23457
Botrytinone	JYDDAHDSJLLHSV-YLGFNEOPSA-N	16109857	C[C@H](C1=CC(=O)[C@H]([C@@H]1O)O)O	0.014	0.8	16109857	44	-0.664	cycloparaffins		1	1.25
Adenosine	OIRDTQYFTABQOQ-KQYNXXCUSA-N	60961	C1=NC(=C2C(=N1)N(C=N2)[C@H]3[C@@H]([C@@H]([C@H](O3)CO)O)O)N	0.021	0.79	60961	4	-2.367	purines		1	1.26582
8-methylthiooctyldesulfoglucosinolate	JXHZTRXZIXRIDX-SFQUDFHCSA-N	14206060	CSCCCCCCCC/C(=N\O)/SC1C(C(C(C(O1)CO)O)O)O	0.00031	0.78	14206060	19	2.404	butyrates		0.11	1.28205
PE 36:4	DUQDVNACTOXOJA-KTKXOIIHSA-N	52924875	CCCCCCCCCCCCCCCC(=O)O[C@H](COC(=O)CCC/C=C\C/C=C\C/C=C\C/C=C\CCCCC)COP(=O)(O)OCCN	0.04	0.78	52924875	2	14.193	phosphatidylethanolamines		1	1.28205
8-Methylthio-octyl glucosinolate	CWOJBEDMJKZKAB-STPBKMPXSA-M	44237373	CSCCCCCCCC/C(=N\OS(=O)(=O)[O-])/S[C@H]1[C@@H]([C@H]([C@@H]([C@H](O1)CO)O)O)O	0.00031	0.77	44237373	12	1.162	glucosinolates	m	0.11	1.2987
Furfural	HYBBIBNJHNGZAN-UHFFFAOYSA-N	7362	C1=COC(=C1)C=O	0.0037	0.76	7362	81	0.418	acetic acid		0.95	1.31579
2''-O-alpha-L-Rhamnosyl-6-C-fucosyl-luteolin	QXHHBGFIPDPRAX-RHJIMJPWSA-N	44257957	CC1[C@@H](C([C@@H]([C@@H](O1)O[C@@H]2[C@H](OC([C@H](C2O)O)C)C3=C(C4=C(C=C3O)OC(=CC4=O)C5=CC(=C(C=C5)O)O)O)O)O)O	0.00062	0.73	44257957	5	-0.758	flavonoids	h	0.19	1.36986
3-Phenylpropanol	VAJVDSVGBWFCLW-UHFFFAOYSA-N	31234	C1=CC=C(C=C1)CCCO	0.0093	0.73	31234	77	1.742	propanols		1	1.36986
PC 34:3	VKVSSDKCKXJFIM-AFYHZPHLSA-N	52923213	CCCCCCCCCCCCCC(=O)O[C@H](COC(=O)CCCCCC/C=C\C/C=C\C/C=C\CCCCC)COP(=O)([O-])OCC[N+](C)(C)C	0.00062	0.72	52923213	1	13.82	phosphatidylcholines		0.19	1.38889
Xylostosidine	RMTHFMSBPWQULL-BJLHFBGVSA-N	14466553	C=C[C@@H]1[C@@H]2C[C@H]3N(CCS3)C(=O)C2=CO[C@H]1O[C@H]4[C@@H]([C@H]([C@@H]([C@H](O4)CO)O)O)O	0.0022	0.72	14466553	45	-0.402			0.6	1.38889
PE 34:3	QEPGPOLSCPMSDZ-RGWCGLOOSA-N	52924147	CCCCC/C=C\C/C=C\CCCCCCCCCC(=O)O[C@H](COC(=O)CCCCCCC/C=C\CCCC)COP(=O)(O)OCCN	0.0093	0.72	52924147	2	13.193	phosphatidylethanolamines		1	1.38889
(+)-Maackiain 3-O-glucoside	VGSYCWGXBYZLLE-IIIJXXBKSA-N	44257440	C1[C@H]2[C@@H](C3=C(O1)C=C(C=C3)O[C@H]4C([C@H]([C@@H](C(O4)CO)O)O)O)OC5=CC6=C(C=C25)OCO6	0.029	0.72	44257440	23	0.071	glucosides		1	1.38889
1,2-Dioleoyl PC	SNKAWJBJQDLSFF-UHFFFAOYSA-O	103588	CCCCCCCCC=CCCCCCCCC(=O)OCC(COP(=O)(O)OCC[N+](C)(C)C)OC(=O)CCCCCCCC=CCCCCCCCC	0.04	0.72	103588	1	15.096	phosphatidylcholines		1	1.38889
PC 36:5	SUZYROYNFNQALJ-MHEIZRSESA-N	52923341	CCCCCCCCCCCCCCCC(=O)O[C@H](COC(=O)CCC/C=C\C/C=C\C/C=C\C/C=C\C/C=C\CC)COP(=O)([O-])OCC[N+](C)(C)C	0.00031	0.71	52923341	1	14.304	phosphatidylcholines		0.11	1.40845
(+)-Blumenol A	NYLNHNDMNOPWAZ-ZLEFDVGRSA-N	14135395	CC1=CC(=O)CC([C@H]1CC[C@@H](C)O[C@H]2[C@@H]([C@H]([C@@H]([C@H](O2)CO)O)O)O)(C)C	0.0012	0.7	14135395	29	1.211	norisoprenoids		0.35	1.42857
Cropodine	IDBGJRAMJYRSKU-UHFFFAOYSA-N	15558975	CC1C(=O)OC2CCN3C2C(CC3)COC(=O)C(C1(C)O)(C)O	0.04	0.7	15558975	27	0.419	pyrrolizidine alkaloids		1	1.42857
Quercitrin	OXGUCUVFOIWWQJ-HQBVPOQASA-N	5280459	C[C@H]1[C@@H]([C@H]([C@H]([C@@H](O1)OC2=C(OC3=CC(=CC(=C3C2=O)O)O)C4=CC(=C(C=C4)O)O)O)O)O	0.00031	0.69	5280459	5	0.534	glucosides	h	0.11	1.44928
PC 32:3	VZQRMZUULSWEHB-XCFXQIAYSA-N	52922220	CCCCCCCCCCCCCC(=O)OC[C@H](COP(=O)([O-])OCC[N+](C)(C)C)OC(=O)CCCC/C=C\C/C=C\C/C=C\CCCCC	0.0093	0.69	52922220	1	12.682	phosphatidylcholines		1	1.44928
6-Methylthiohexanaldoxime	OKKDZUZMZMLOGY-VURMDHGXSA-N	90657213	CSCCCCC/C=N\O	0.0093	0.69	90657213	66	2.517			1	1.44928
Î²-D-ribosylnicotinate	PUEDDPCUCPRQNY-ZYUZMQFOSA-N	161233	C1=CC(=C[N+](=C1)[C@H]2[C@@H]([C@@H]([C@H](O2)CO)O)O)C(=O)[O-]	0.014	0.69	161233	80	-1.349	ribonucleosides		1	1.44928
5-Methyl-2-phenyl-2-hexenal	YURDCJXYOLERLO-LCYFTJDESA-N	5370602	CC(C)C/C=C(/C=O)\C1=CC=CC=C1	0.00062	0.68	5370602	68	3.983	aldehydes		0.19	1.47059
Uridine	DRTQHJPVMGBUCF-XVFCMESISA-N	6029	C1=CN(C(=O)NC1=O)[C@H]2[C@@H]([C@@H]([C@H](O2)CO)O)O	0.0059	0.68	6029	4	-2.117	pyrimidine nucleosides		1	1.47059
L-Proline	ONIBWKKTOPOVIA-BYPYZUCNSA-N	145742	C1C[C@H](NC1)C(=O)O	0.0093	0.68	145742	49	-0.185	amino acids, cyclic		1	1.47059
PC 34:4	YWDDIWXKFJEMKF-JTZVLWBESA-N	52922891	CCCCCCCCCCCCCCCC(=O)O[C@H](COC(=O)CCCC/C=C\C/C=C\C/C=C\C/C=C\CC)COP(=O)([O-])OCC[N+](C)(C)C	0.00031	0.66	52922891	1	13.493	phosphatidylcholines		0.11	1.51515
(-)-Loliolide	XEVQXKKKAVVSMW-WRWORJQWSA-N	100332	C[C@@]12C[C@H](CC(C1=CC(=O)O2)(C)C)O	0.014	0.66	100332	32	0.952	benzofurans	d	1	1.51515
Neohydroxyaspergillic acid	QTTAJMQGQJRLDK-UHFFFAOYSA-N	356804	CC(C)CC1=NC=C(N(C1=O)O)C(C(C)C)O	0.00031	0.64	356804	31	1.235			0.11	1.5625
Brevisamide	SFLJQCLAPBTFNR-YRQAZLTASA-N	25191052	C[C@H]1C[C@@H]([C@H](O[C@H]1CC/C=C(\C)/C(=C/C=O)/C)CNC(=O)C)O	0.0012	0.64	25191052	89	2.216	pyrans		0.35	1.5625
(+)-Epoxydon monoacetate	GPCPCQCABXPDQJ-ZWKSQQCZSA-N	44584321	CC(=O)O.C1=C(C(=O)[C@H]2[C@@H]([C@@H]1O)O2)CO	0.0022	0.64	44584321	44	-1.452	cyclohexanones		0.6	1.5625
Dihydrolipoamide	VLYUGYAKYZETRF-UHFFFAOYSA-N	663	C(CCC(=O)N)CC(CCS)S	0.014	0.64	663	6	1.672	amides	i	1	1.5625
Rutin	IKGXIBQEEMLURG-NVPNHPEKSA-N	5280805	C[C@H]1[C@@H]([C@H]([C@H]([C@@H](O1)OC[C@@H]2[C@H]([C@@H]([C@H]([C@@H](O2)OC3=C(OC4=CC(=CC(=C4C3=O)O)O)C5=CC(=C(C=C5)O)O)O)O)O)O)O)O	0.00031	0.63	5280805	5	-1.003	flavonoids	h	0.11	1.5873
Coeligiosin A	PORBGBCZJXACJU-UHFFFAOYSA-N	137123964	CCCCCCCCCCCC1=CC=C(N1)C(=C2C(=CC(=N2)C3=CC=CN3)OC)C4=CC=C(N4)CCCCCCCCCCC	0.0093	0.63	137123964	8	13.829			1	1.5873
PC 38:5	SUACBSWYGWBPFC-GPUJSUHJSA-N	52923235	CCCCC/C=C\C/C=C\CCCCCCCC(=O)O[C@H](COC(=O)CCCCCC/C=C\C/C=C\C/C=C\CCCCC)COP(=O)([O-])OCC[N+](C)(C)C	0.00031	0.62	52923235	1	15.253	phosphatidylcholines		0.11	1.6129
Hericene C	MUPDKCFZUFURPT-QCKNELIISA-N	92035057	CCCCCCCCCCCCCCCCCC(=O)OCC1=CC(=C(C(=C1C=O)O)C/C=C(\C)/CCC=C(C)C)OC	0.0012	0.62	92035057	40	13.135	phenols		0.35	1.6129
6-methylthiohexyldesulfoglucosinolate	RTWFLPZWHKDFBK-XNTDXEJSSA-N	14206052	CSCCCCCC/C(=N\O)/SC1C(C(C(C(O1)CO)O)O)O	0.0045	0.62	14206052	19	1.266	glucosinolates		1	1.6129
PC 36:4	NKQPOVROGSWLTO-NVPMBMBWSA-N	52922783	CCCCCCCC/C=C\CCCCCCCC(=O)O[C@H](COC(=O)CCCC/C=C\C/C=C\C/C=C\CCCCC)COP(=O)([O-])OCC[N+](C)(C)C	0.0059	0.62	52922783	1	14.442	phosphatidylcholines		1	1.6129
Oximoaspergillimide	ZBPZAHHJROEFGA-UKTHLTGXSA-N	73351894	CC(C)C/C(=N\O)/C(=O)NC(=O)CC(C)C	0.00031	0.61	73351894	96	2.717			0.11	1.63934
L-Alloisoleucine	AGPKZVBTJJNPAG-UHNVWZDZSA-N	99288	CC[C@@H](C)[C@@H](C(=O)O)N	0.021	0.6	99288	14	-1.6	amino acids, branched-chain		1	1.66667
2'-Hydroxydaidzein 7,4'-di-O-glucoside	DNPGZHRLHFUCNR-FQJIVWDNSA-N	44257238	C1=CC(=C(C=C1O[C@@H]2C(C([C@H](C(O2)CO)O)O)O)O)C3=COC4=C(C3=O)C=CC(=C4)O[C@H]5C([C@H]([C@@H](C(O5)CO)O)O)O	0.00031	0.59	44257238	5	-1.569	flavonoids	h	0.11	1.69492
1-Palmitoyl-2-linoleoyl PE	HBZNVZIRJWODIB-NHCUFCNUSA-N	9546747	CCCCCCCCCCCCCCCC(=O)OC[C@H](COP(=O)(O)OCCN)OC(=O)CCCCCCC/C=C\C/C=C\CCCCC	0.0012	0.59	9546747	2	13.709	phosphatidylethanolamines		0.35	1.69492
Brasilamide I	IPIMCZYGNRWKDI-WDZFZDKYSA-N	122178810	CC(/C=C\1/C=C(C(=O)O1)C2CCC(CC2)(CO)O)C(=O)N	0.0022	0.58	122178810	53	-0.61		c	0.6	1.72414
Dethiobiotin	AUTOLBMXDDTRRT-JGVFFNPUSA-N	445027	C[C@H]1[C@H](NC(=O)N1)CCCCCC(=O)O	0.00062	0.57	445027	7	0.82			0.19	1.75439
Dieporeticanin 1	LGHYYUNGHFUVQP-UHFFFAOYSA-N	102064359	CCCCCCCCCCC1C(O1)CCC2C(O2)CCCCCCCCCCCCCCCCC3=CC(OC3=O)C	0.021	0.56	102064359	94	14.355	epoxy compounds		1	1.78571
3,4-Methylenedioxycinnamaldehyde	HZUFMSJUNLSDSZ-OWOJBTEDSA-N	5374493	C1OC2=C(O1)C=C(C=C2)/C=C/C=O	0.0012	0.55	5374493	42	0.841	dioxoles		0.35	1.81818
L-Leucine	ROHFNLRQFUQHCH-YFKPBYRVSA-N	6106	CC(C)C[C@@H](C(=O)O)N	0.021	0.54	6106	14	-1.389	amino acids, branched-chain		1	1.85185
PC 34:6	QVWRACPMDKXGCK-ZTWJFNKFSA-N	52923335	CCCC/C=C\CCCCCCCC(=O)O[C@H](COC(=O)CCC/C=C\C/C=C\C/C=C\C/C=C\C/C=C\CC)COP(=O)([O-])OCC[N+](C)(C)C	0.0037	0.53	52923335	1	12.65	phosphatidylcholines		0.95	1.88679
Zinolol	XDRANPRXTFIDRB-RGCYKPLRSA-N	16216016	CNCC1=C(C(=CC(=C1)O)O[C@H]2[C@@H]([C@H]([C@@H]([C@H](O2)CO)O)O)O)O	0.0093	0.52	16216016	23	-1.105	glucosides		1	1.92308
(+)-Oxyglutinosone	WTKMNNYAWXFDHL-DMTCVQMQSA-N	101324914	C[C@@H]1[C@H](C(=O)C=C2[C@]1(C[C@@H](CC2)C(=C)C)O)O	0.0093	0.51	101324914	41	1.005	estrenes		1	1.96078
(-)-Car-3-en-2-one	SAFIHMIEMQFPDA-UHFFFAOYSA-N	13901618	CC1=CCC2C(C1=O)C2(C)C	0.021	0.51	13901618	30	1.993			1	1.96078
1-Isothiocyanatopentane	SGHJUJBYMSVAJY-UHFFFAOYSA-N	69415	CCCCCN=C=S	0.0014	0.5	69415	25	3.371	isothiocyanates	n	0.39	2
Tenacibactin C	JNJGHWCLIHDZDM-UHFFFAOYSA-N	16216279	CC(C)CC(=O)N(CCCCCNC(=O)CCC(=O)N(CCCCCNC(=O)CCC(=O)O)O)O	0.0059	0.49	16216279	22	-0.37			1	2.04082
PC 34:1	WTJKGGKOPKCXLL-VYOBOKEXSA-N	5497103	CCCCCCCCCCCCCCCC(=O)OC[C@H](COP(=O)([O-])OCC[N+](C)(C)C)OC(=O)CCCCCCC/C=C\CCCCCCCC	0.017	0.49	5497103	1	14.474	phosphatidylcholines		1	2.04082
(+)-Cyclosordariolone	YFFBGKSSWQKSMK-UHFFFAOYSA-N	10976971	CC1(C2=C(C=CC1=O)C(=C(C=C2)O)CO)O	0.029	0.49	10976971	9	-0.211		j	1	2.04082
9-Methylthiononanaldoxime	AOYJXBVIPWAMOG-LUAWRHEFSA-N	102167977	CSCCCCCCCC/C=N\O	0.029	0.49	102167977	66	4.224			1	2.04082
Ganoderiol C	NBPAZLNDCXUMSM-UHFFFAOYSA-N	15602259	CCOC1CC2C(C(=O)CCC2(C3=C1C4(CCC(C4(CC3)C)C(C)CCC(C(C)(CO)O)O)C)C)(C)C	0.0093	0.48	15602259	62	5.245			1	2.08333
N-Methylpyrrolidine	AVFZOVWCLRSYKC-UHFFFAOYSA-N	8454	CN1CCCC1	0.0037	0.47	8454	85	0.569	pyrrolidines		0.95	2.12766
Bis[6-(3,4,7-trihydroxy-3, 7-dimethyloctenyl) ether	AFYKJKWLNLIKRG-UHFFFAOYSA-N	15895325	CC(C)(C(CC(C(C)(C=C)O)O)OC(CC(C(C)(C=C)O)O)C(C)(C)O)O	0.029	0.47	15895325	93	0.04			1	2.12766
2-Hydroxy-3-isopropyl-2,4,6-cycloheptatrien-1-one	TUFYVOCKVJOUIR-UHFFFAOYSA-N	80297	CC(C)C1=C(C(=O)C=CC=C1)O	0.00031	0.46	80297	9	2.138	terpenes	j	0.11	2.17391
1,3,8-Trihydroxy-2-methoxyanthraquinone	ITLMMMUIWDPRJK-UHFFFAOYSA-N	25202463	COC1=C(C=C2C(=C1O)C(=O)C3=C(C2=O)C=CC=C3O)O	0.00031	0.46	25202463	21	0.097	flavonoids	k	0.11	2.17391
Heliosupine N-oxide	KDJGEXAPDZNXSD-SDQBBNPISA-N	5317994	C/C=C(/C)\C(=O)OC1CC[N+]2(C1C(=CC2)COC(=O)C(C(C)O)(C(C)(C)O)O)[O-]	0.0037	0.45	5317994	45	-0.686	pyrrolizidine alkaloids		0.95	2.22222
N-(11Z-eicosaenoyl)-ethanolamine	YDKRGMXLBRWZJR-KTKRTIGZSA-N	5283452	CCCCCCCC/C=C\CCCCCCCCCC(=O)NCCO	0.0093	0.45	5283452	11	8.411	polyunsaturated alkamides		1	2.22222
Afzelin	SOSLMHZOJATCCP-AEIZVZFYSA-N	5316673	C[C@H]1[C@@H]([C@H]([C@H]([C@@H](O1)OC2=C(OC3=CC(=CC(=C3C2=O)O)O)C4=CC=C(C=C4)O)O)O)O	0.00031	0.44	5316673	5	0.454	flavonoids	h	0.11	2.27273
Anthranilic acid	RWZYAGGXGHYGMB-UHFFFAOYSA-N	227	C1=CC=C(C(=C1)C(=O)O)N	0.00062	0.44	227	74	0.497	ortho-aminobenzoates	p	0.19	2.27273
(-)-Deacetylanisomycin	UMWAPBCLJQSOJX-WOPDTQHZSA-N	11790817	COC1=CC=C(C=C1)C[C@@H]2[C@@H]([C@H](CN2)O)O	0.011	0.43	11790817	26	0.451	pyrrolidines	b	1	2.32558
Cladosin L	OTEIGXWPIHHYHP-FYBVGQRMSA-N	146683079	C[C@H](C[C@@H](CC(=N)C1=C([C@@H](NC1=O)C(C)C)O)O)O	0.0059	0.42	146683079	38	0.441		v	1	2.38095
(-)-Hydroxydihydrobovolide	VJZWZDQDXPADSE-UHFFFAOYSA-N	328789	CCCCCC1(C(=C(C(=O)O1)C)C)O	0.04	0.41	328789	32	2.046	Epoxy FA_11	d	1	2.43902
Vanillin	MWOOGOJBHIARFG-UHFFFAOYSA-N	1183	COC1=C(C=CC(=C1)C=O)O	0.00031	0.4	1183	47	0.321	aldehydes	f	0.11	2.5
PE 32:3	KNKLCYXFITTYGQ-CTBOXKONSA-N	52924357	CCCCC/C=C\C/C=C\CCCCCCCC(=O)OC[C@H](COP(=O)(O)OCCN)OC(=O)CCCCCCC/C=C\CCCC	0.00062	0.38	52924357	2	12.055	phosphatidylethanolamines		0.19	2.63158
Ganoderiol G	YOMOWVJLKFVSNZ-UHFFFAOYSA-N	15602268	CC(CCC(C(C)(CO)O)O)C1CCC2(C1(CCC3=C2C(CC4C3(CCC(=O)C4(C)C)C)OC)C)C	0.0022	0.38	15602268	62	4.822			0.6	2.63158
Adalinine	CNUUHKVLRVPYKE-UHFFFAOYSA-N	10585296	CCCCCC1(CCCC(=O)N1)CC(=O)C	0.0037	0.37	10585296	96	2.799	piperidines		0.95	2.7027
Saccharothriolide B	PUFJWNRDGMBDGV-OVJAKCDLSA-N	122392826	C[C@@H]1[C@H]([C@H](C(=O)C([C@@H]([C@H](C(=O)O[C@@H]1C2=CC(=CC(=C2)O)O)C)O)C)C)NC3=CC=CC=C3O	0.039	0.37	122392826	54	1.72			1	2.7027
(+)-Salsolidine	HMYJLVDKPJHJCF-MRVPVSSYSA-N	7061238	C[C@@H]1C2=CC(=C(C=C2CCN1)OC)OC	0.02	0.36	7061238	26	0.822	tetrahydroisoquinolines	b	1	2.77778
Pseudoverticin	YKDKEARSLSHDPX-HDKYRRCQSA-N	16749391	C[C@H]1C[C@@H]([C@@H]([C@H](/C=C(/[C@@H]([C@H](/C=C\C=C(\C(=O)NC2=CC3(C(=C(C1)C2=O)OCO3)C(C)(C)O)/C)OC)OC(=O)N)\C)C)O)OC	0.00031	0.35	16749391	53	1.263		c	0.11	2.85714
Lanceolitol B2	OLMGDQBWWACJOE-GYBWIQLGSA-N	101746967	CCCCCCCCCCCCCC(=O)O[C@@H]1[C@@H]([C@H]([C@@H]([C@H]([C@@H]1O[C@H]2[C@@H]([C@H]([C@@H]([C@H](O2)CO)O)O)O)O)O)O)O	0.00031	0.34	101746967	13	3.399	glycolipids		0.11	2.94118
(+)-Goniopypyrone	XIHDWURQMYWEBZ-XTAFZBPGSA-N	10890314	C1[C@@H]2[C@H]([C@@H]([C@@H]([C@@H](O2)C3=CC=CC=C3)O)OC1=O)O	0.0023	0.34	10890314	83	-0.614	styrenes		0.6	2.94118
(2R,2'S)-Isobuteine	QSPWUNSFUXUUDG-UHFFFAOYSA-N	14889929	CC(CSCC(C(=O)O)N)C(=O)O	0.00062	0.31	14889929	70	-2.443	sulfur compounds		0.19	3.22581
(+)-Sattabacin	XPMYTBIJWHMOIJ-ZDUSSCGKSA-N	50901484	CC(C)CC(=O)[C@H](CC1=CC=CC=C1)O	0.00062	0.3	50901484	77	2.253	hexanones		0.19	3.33333
RP 66453	LRYMXYNLAMRRTH-UHFFFAOYSA-N	9917023	CCC(C)C1C(=O)NC2CC3=CC(=C(C(=C3)OC4=CC=C(CC(NC2=O)C(=O)O)C=C4)O)C5=C(C=CC(=C5)CC(C(=O)N1)N)O	0.029	0.28	9917023	16	-1.204	peptides		1	3.57143
12-O-Deacetyltrichilin H	NVFHKAJEEUUJEX-PJZTXCKQSA-N	70697765	CC(C)C(=O)O[C@H]1[C@@]2([C@@H]3C[C@H]([C@@]4([C@@H]([C@@]3(CO1)[C@H]([C@H]([C@H]2OC(=O)C)OC(=O)C)O)C(=O)[C@@H]([C@@]5([C@]46[C@H](O6)C[C@H]5C7=COC=C7)C)O)C)O)C	0.0022	0.27	70697765	24	0.764	terpenes		0.6	3.7037
Di-n-butyl phthalate	DOIRQSBPFJWKBE-UHFFFAOYSA-N	3026	CCCCOC(=O)C1=CC=CC=C1C(=O)OCCCC	0.0012	0.25	3026	59	3.646	phthalic acids	r	0.35	4
1,2-dihexanoyl-sn-glycero-3-phospho-(1'-sn-glycerol)	CNAHGDCINXNHER-JKSUJKDBSA-N	9547124	CCCCCC(=O)OC[C@H](COP(=O)(O)OC[C@H](CO)O)OC(=O)CCCCC	0.0056	0.25	9547124	39	1.429	phosphatidylglycerols		1	4
16alpha-Acetoxyasclepin	WDMVIHZXOHPIHJ-MCQWJBQLSA-N	10054800	C[C@@H]1C[C@@H]([C@]2([C@@H](O1)O[C@@H]3C[C@@H]4CC[C@@H]5[C@@H]([C@]4(C[C@H]3O2)C=O)CC[C@]6([C@@]5(C[C@H]([C@@H]6C7=CC(=O)OC7)OC(=O)C)O)C)O)OC(=O)C	0.0012	0.23	10054800	78	1.865	cardiac glycosides		0.35	4.34783
Botcinolide	YFWCDPYMHQAWJE-RLWYQBHPSA-N	10476217	CCCCC(/C=C/C(=O)O[C@@H]1[C@H]([C@@H]([C@@]([C@@H]([C@H](C(=O)O[C@H]1C)C)O)(C)O)O)C)O	0.00062	0.22	10476217	29	2.186	decanoates		0.19	4.54545
Bacillamidin B	XSWVXEKKEXEEKJ-OEMAIJDKSA-N	139590718	CCC(C)CCCCCCCCC(=O)N[C@H](CC(=O)OC)C(=O)OC	0.0012	0.2	139590718	28	5.259			0.35	5
(-)-Aerocyanidin	XDJFAHIIXLFHDP-UHFFFAOYSA-N	85107779	CC1(C(O1)C(CCCCCCCCCC(=O)O)O)[N+]#[C-]	0.00031	0.12	85107779	60	2.576	nitriles		0.11	8.33333
(1-cyano-2-methylprop-2-en-1-yl) eicosanoate	QRRHXDDYKWYHPW-UHFFFAOYSA-N	24778484	CCCCCCCCCCCCCCCCCCCC(=O)OC(C#N)C(=C)C	0.0027	0.098	24778484	94	9.991			0.7	10.2041
Choline	OEYIOHPDSNJKLS-UHFFFAOYSA-N	305	C[N+](C)(C)CCO	0.023	0.092	305	92	-0.837	ethanolamines		1	10.8696
2,5-Dimethyl-7-hydroxychromone	CRNGFKXWIYTEPH-UHFFFAOYSA-N	5316891	CC1=CC(=CC2=C1C(=O)C=C(O2)C)O	0.0014	0.066	5316891	40	1.263	chromones		0.39	15.1515

## Sheet: metabolites dog14 vs WT
Compound.Name	InChiKeys	Pubchem.ID	SMILES	pvalue	foldchange	CID	ClusterNumber	xlogp	ClusterLabel	TreeLabels	FDR	Colonne1
(+)-Cyclosordariolone	YFFBGKSSWQKSMK-UHFFFAOYSA-N	10976971	CC1(C2=C(C=CC1=O)C(=C(C=C2)O)CO)O	0.0031	0.4	10976971	25	-0.211			0.91	2.5
Glutathione	RWSXRVCMGQZWBV-WDSKDSINSA-N	124886	C(CC(=O)N[C@@H](CS)C(=O)NCC(=O)O)[C@@H](C(=O)O)N	0.0059	0.48	124886	35	-4.23	peptides	d	1	2.08333
Hericene C	MUPDKCFZUFURPT-QCKNELIISA-N	92035057	CCCCCCCCCCCCCCCCCC(=O)OCC1=CC(=C(C(=C1C=O)O)C/C=C(\C)/CCC=C(C)C)OC	0.00062	0.59	92035057	38	13.135	phenols		0.19	1.69492
Anthranilic acid	RWZYAGGXGHYGMB-UHFFFAOYSA-N	227	C1=CC=C(C(=C1)C(=O)O)N	0.0093	0.6	227	69	0.497	ortho-aminobenzoates		1	1.66667
PE 32:3	KNKLCYXFITTYGQ-CTBOXKONSA-N	52924357	CCCCC/C=C\C/C=C\CCCCCCCC(=O)OC[C@H](COP(=O)(O)OCCN)OC(=O)CCCCCCC/C=C\CCCC	0.04	0.6	52924357	2	12.055	phosphatidylethanolamines		1	1.66667
Cropodine	IDBGJRAMJYRSKU-UHFFFAOYSA-N	15558975	CC1C(=O)OC2CCN3C2C(CC3)COC(=O)C(C1(C)O)(C)O	0.014	0.62	15558975	43	0.419	pyrrolizidine alkaloids		1	1.6129
PC 34:1	WTJKGGKOPKCXLL-VYOBOKEXSA-N	5497103	CCCCCCCCCCCCCCCC(=O)OC[C@H](COP(=O)([O-])OCC[N+](C)(C)C)OC(=O)CCCCCCC/C=C\CCCCCCCC	0.049	0.64	5497103	1	14.474	phosphatidylcholines		1	1.5625
2-Methylpropanoic acid	KQNPFQTWMSNSAP-UHFFFAOYSA-N	6590	CC(C)C(=O)O	0.0037	0.66	6590	57	0.466	butyrates		1	1.51515
Erinacean	RXGSEDHUXCWOJX-UHFFFAOYSA-N	10680590	C1=NC2=C(C(=N1)NCCC(=O)O)NC(=O)N2	0.021	0.66	10680590	77	-1.712	nucleosides		1	1.51515
Glutathione disulfide	YPZRWBKMTBYPTK-BJDJZHNGSA-N	65359	C(CC(=O)N[C@@H](CSSC[C@@H](C(=O)NCC(=O)O)NC(=O)CC[C@@H](C(=O)O)N)C(=O)NCC(=O)O)[C@@H](C(=O)O)N	0.0093	0.67	65359	35	-6.622	peptides	d	1	1.49254
5,7a-Dihydro-1,4,4,7a-tetramethyl-4H-indene	XOFDOXJFXCEFDE-UHFFFAOYSA-N	528761	CC1=CC=C2C1(C=CCC2(C)C)C	0.021	0.67	528761	47	5.003			1	1.49254
1-Palmitoyl-2-linoleoyl PE	HBZNVZIRJWODIB-NHCUFCNUSA-N	9546747	CCCCCCCCCCCCCCCC(=O)OC[C@H](COP(=O)(O)OCCN)OC(=O)CCCCCCC/C=C\C/C=C\CCCCC	0.029	0.68	9546747	2	13.709	phosphatidylethanolamines		1	1.47059
(+)-Maackiain 3-O-glucoside	VGSYCWGXBYZLLE-IIIJXXBKSA-N	44257440	C1[C@H]2[C@@H](C3=C(O1)C=C(C=C3)O[C@H]4C([C@H]([C@@H](C(O4)CO)O)O)O)OC5=CC6=C(C=C25)OCO6	0.0012	0.7	44257440	20	0.071	glucosides		0.36	1.42857
2'-Hydroxydaidzein 7,4'-di-O-glucoside	DNPGZHRLHFUCNR-FQJIVWDNSA-N	44257238	C1=CC(=C(C=C1O[C@@H]2C(C([C@H](C(O2)CO)O)O)O)O)C3=COC4=C(C3=O)C=CC(=C4)O[C@H]5C([C@H]([C@@H](C(O5)CO)O)O)O	0.00062	0.73	44257238	4	-1.569	flavonoids		0.19	1.36986
2-Hydroxy-3-isopropyl-2,4,6-cycloheptatrien-1-one	TUFYVOCKVJOUIR-UHFFFAOYSA-N	80297	CC(C)C1=C(C(=O)C=CC=C1)O	0.0022	0.73	80297	25	2.138	terpenes		0.65	1.36986
(+)-Blumenol A	NYLNHNDMNOPWAZ-ZLEFDVGRSA-N	14135395	CC1=CC(=O)CC([C@H]1CC[C@@H](C)O[C@H]2[C@@H]([C@H]([C@@H]([C@H](O2)CO)O)O)O)(C)C	0.014	0.73	14135395	26	1.211	norisoprenoids		1	1.36986
2''-O-alpha-L-Rhamnosyl-6-C-fucosyl-luteolin	QXHHBGFIPDPRAX-RHJIMJPWSA-N	44257957	CC1[C@@H](C([C@@H]([C@@H](O1)O[C@@H]2[C@H](OC([C@H](C2O)O)C)C3=C(C4=C(C=C3O)OC(=CC4=O)C5=CC(=C(C=C5)O)O)O)O)O)O	0.00062	0.74	44257957	4	-0.758	flavonoids		0.19	1.35135
3-Phenylpropanol	VAJVDSVGBWFCLW-UHFFFAOYSA-N	31234	C1=CC=C(C=C1)CCCO	0.021	0.77	31234	72	1.742	propanols		1	1.2987
1-Isothiocyanatopentane	SGHJUJBYMSVAJY-UHFFFAOYSA-N	69415	CCCCCN=C=S	0.0012	0.78	69415	30	3.371	isothiocyanates		0.36	1.28205
Adenosine	OIRDTQYFTABQOQ-KQYNXXCUSA-N	60961	C1=NC(=C2C(=N1)N(C=N2)[C@H]3[C@@H]([C@@H]([C@H](O3)CO)O)O)N	0.029	0.78	60961	3	-2.367	purines		1	1.28205
dimethyl sulfoxide	IAZDPXIOMUYVGZ-UHFFFAOYSA-N	679	CS(=O)C	0.029	0.79	679	36	-0.718	sulfur compounds		1	1.26582
Rutin	IKGXIBQEEMLURG-NVPNHPEKSA-N	5280805	C[C@H]1[C@@H]([C@H]([C@H]([C@@H](O1)OC[C@@H]2[C@H]([C@@H]([C@H]([C@@H](O2)OC3=C(OC4=CC(=CC(=C4C3=O)O)O)C5=CC(=C(C=C5)O)O)O)O)O)O)O)O	0.014	0.81	5280805	4	-1.003	flavonoids		1	1.23457
5-Methyl-2-phenyl-2-hexenal	YURDCJXYOLERLO-LCYFTJDESA-N	5370602	CC(C)C/C=C(/C=O)\C1=CC=CC=C1	0.029	0.83	5370602	22	3.983	aldehydes		1	1.20482
3,5,7,2',5'-Pentahydroxyflavone	FYNCQVXZKZHSTM-UHFFFAOYSA-N	44258716	C1=CC(=C(C=C1O)C2=C(C(=O)C3=C(C=C(C=C3O2)O)O)O)O	0.00031	0.85	44258716	18	1.405	flavonoids	a	0.094	1.17647
Quercitrin	OXGUCUVFOIWWQJ-HQBVPOQASA-N	5280459	C[C@H]1[C@@H]([C@H]([C@H]([C@@H](O1)OC2=C(OC3=CC(=CC(=C3C2=O)O)O)C4=CC(=C(C=C4)O)O)O)O)O	0.0093	0.85	5280459	4	0.534	glucosides		1	1.17647
PC 34:4	YWDDIWXKFJEMKF-JTZVLWBESA-N	52922891	CCCCCCCCCCCCCCCC(=O)O[C@H](COC(=O)CCCC/C=C\C/C=C\C/C=C\C/C=C\CC)COP(=O)([O-])OCC[N+](C)(C)C	0.04	0.87	52922891	1	13.493	phosphatidylcholines		1	1.14943
8-methylthiooctyldesulfoglucosinolate	JXHZTRXZIXRIDX-SFQUDFHCSA-N	14206060	CSCCCCCCCC/C(=N\O)/SC1C(C(C(C(O1)CO)O)O)O	0.00031	0.88	14206060	15	2.404	butyrates		0.094	1.13636
Methionine	FFEARJCKVFRZRR-BYPYZUCNSA-N	6137	CSCC[C@@H](C(=O)O)N	0.0059	0.88	6137	66	-1.853	sulfur compounds		1	1.13636
(E)-N-hydroxy-9-(methylsulfanyl)nonimidothioate	XVYHPPOLIATKBU-UHFFFAOYSA-N	44237117	CSCCCCCCCCC(=S)NO	0.0022	0.92	44237117	54	3.538		c	0.65	1.08696
PC 36:5	SUZYROYNFNQALJ-MHEIZRSESA-N	52923341	CCCCCCCCCCCCCCCC(=O)O[C@H](COC(=O)CCC/C=C\C/C=C\C/C=C\C/C=C\C/C=C\CC)COP(=O)([O-])OCC[N+](C)(C)C	0.021	0.93	52923341	1	14.304	phosphatidylcholines		1	1.07527
3,4-Methylenedioxycinnamaldehyde	HZUFMSJUNLSDSZ-OWOJBTEDSA-N	5374493	C1OC2=C(O1)C=C(C=C2)/C=C/C=O	0.04	1.3	5374493	40	0.841	dioxoles		1
9S,12R,13S-Trihydroxy-10E,15Z-octadecadienoic acid	MKYUCBXUUSZMQB-OADLNGDBSA-N	9949348	CC/C=C\C[C@@H]([C@@H](/C=C/[C@H](CCCCCCCC(=O)O)O)O)O	0.014	1.6	9949348	12	3.219	diglycerides		1
(-)-Loliolide	XEVQXKKKAVVSMW-WRWORJQWSA-N	100332	C[C@@]12C[C@H](CC(C1=CC(=O)O2)(C)C)O	0.00031	1.8	100332	28	0.952	benzofurans		0.094
Bakuchiol	LFYJSSARVMHQJB-QIXNEVBVSA-N	5468522	CC(=CCC[C@@](C)(C=C)/C=C/C1=CC=C(C=C1)O)C	0.0012	1.8	5468522	17	6.454	phenols		0.36
alpha,4-Dimethylstyrene	MMSLOZQEMPDGPI-UHFFFAOYSA-N	62385	CC1=CC=C(C=C1)C(=C)C	0.0037	1.8	62385	22	3.721	styrenes		1
(-)-Epicatechin	PFTAWBLQPZVEMU-UKRRQHHQSA-N	72276	C1[C@H]([C@H](OC2=CC(=CC(=C21)O)O)C3=CC(=C(C=C3)O)O)O	0.029	1.8	72276	20	0.584	flavonoids		1
(+)-Catechin 3-O-beta-D-galactopyranoside	XVCDTACMJMYHGB-XMAWOQQISA-N	44257153	C1=CC(=C(C=C1[C@@H]2[C@H](C(C3=C(C=C(C=C3O2)O)O)O)O[C@H]4C(C([C@H](C(O4)CO)O)O)O)O)O	0.029	1.9	44257153	20	-1.288	glucosides		1

## Sheet: metabolites brm3dog1-4 vs WT
Compound.Name	InChiKeys	Pubchem.ID	SMILES	pvalue	foldchange	CID	ClusterNumber	xlogp	ClusterLabel	TreeLabels	FDR	Colonne1
13-Hydroperoxyoctadecadienoic acid	QEUHXYPYKZKYFW-ZQHUEGGHSA-N	22508268	CCCCCC(CCCCCCC/C=C/C=C/C(=O)O)OO	0.00058	15	22508268	5	6.118	DiHODE	e	0.17
Cyclo-(Leu-Tyr)	GENSLUDVKWKQMX-STQMWFEESA-N	15550385	CC(C)C[C@H]1C(=O)N[C@H](C(=O)N1)CC2=CC=C(C=C2)O	0.00058	9.2	15550385	44	1.802	oligopeptides		0.17
3-Hydroxycoumarin	MJKVTPMWOKAVMS-UHFFFAOYSA-N	13650	C1=CC=C2C(=C1)C=C(C(=O)O2)O	0.00058	7.7	13650	63	1.37	4-hydroxycoumarins	i	0.17
LPC 16:2;	RBYFRQAINZHANG-NQLNTKRDSA-N	138250421	CCC/C=C\C/C=C\CCCCCCCC(=O)OCC(COP(=O)([O-])OCC[N+](C)(C)C)O	0.00058	7.6	138250421	19	4.619	Unsaturated_lysophosphatidylcholines		0.17
(+)-threo-9,10-Dihydroxystearic acid	VACHUYIREGFMSP-IAGOWNOFSA-N	12235228	CCCCCCCC[C@H]([C@@H](CCCCCCCC(=O)O)O)O	0.00058	7.3	12235228	4	5.382	O=FA_18_0		0.17
LPC 16:3;	MXMRHTIUADTCDH-QNEBEIHSSA-N	138215578	CC/C=C\C/C=C\C/C=C\CCCCCC(=O)OCC(COP(=O)([O-])OCC[N+](C)(C)C)O	0.00058	6.3	138215578	19	4.292	Unsaturated_lysophosphatidylcholines		0.17
Olomoucine	GTVPOLSIJWJJNY-UHFFFAOYSA-N	4592	CN1C=NC2=C(N=C(N=C21)NCCO)NCC3=CC=CC=C3	0.0012	5.6	4592	73	-0.008	kinetin		0.3
PC 16:1e	QJJWMSIGZZMDJU-KTKRTIGZSA-N	138244461	CCCC/C=C\CCCCCCCCOCC(COP(=O)([O-])OCC[N+](C)(C)C)OC(=O)C	0.0012	5.4	138244461	20	4.855	phospholipid ethers		0.3
1-deoxy-tetradecasphinganine	WMUMHAZHWIUBPN-UONOGXRCSA-N	14756407	CCCCCCCCCCC[C@H]([C@H](C)N)O	0.0041	5.3	14756407	61	5.124	fatty alcohols	r	0.87
PC 20:2e	ICPPVEDRGDADTQ-XVTLYKPTSA-N	24779381	CCCCC/C=C\C/C=C\CCCCCCCCOCC(COP(=O)([O-])OCC[N+](C)(C)C)OC(=O)C	0.0012	4.8	24779381	20	6.804	phospholipid ethers		0.3
13-epi-Phaeophorbide a	RKEBXTALJSALNU-LDCXZXNSSA-N	253193	CCC1=C(C2=NC1=CC3=C(C4=C([C@@H](C(=C5[C@H]([C@@H](C(=CC6=NC(=C2)C(=C6C)C=C)N5)C)CCC(=O)O)C4=N3)C(=O)OC)O)C)C	0.0023	4.8	253193	24	2.602	chlorophyllides		0.53
(-)-7-Hydroxycalamenene	UTBFITAKBXMXCZ-CMPLNLGQSA-N	13368072	C[C@H]1CC[C@@H](C2=C1C=C(C(=C2)C)O)C(C)C	0.00058	4.6	13368072	60	4.584	sesquiterpenes	b	0.17
Micromelone B	YVNLIKGLYXFWBE-UHFFFAOYSA-N	24799688	CCC(C)C(=O)C(C)C(C(C)C(=O)CC)OC(=O)C(C)C(=O)CC	0.00058	4.2	24799688	4	2.355	propionates		0.17
Arvoside A	BKKOWVSRAGJQRQ-JOPJLWLRSA-N	119057415	C[C@@H]1CC[C@H]([C@H]2[C@]13[C@@H]2[C@](CC3)(C)O[C@H]4[C@@H]([C@H]([C@H]([C@H](O4)C)O)O)O)C(C)C	0.00058	4.1	119057415	72	4.673			0.17
Codonopsinol	VGEPCNNJGKDQTM-ICGCDAGXSA-N	44570118	CN1[C@@H]([C@H]([C@@H]([C@H]1C2=CC(=C(C=C2)OC)OC)O)O)CO	0.00058	4.1	44570118	76	-0.531	pyrrolidines		0.17
Tuberostemospironine	FPBTZQXLGBERTH-PZEZNAACSA-N	101449918	C[C@H]1[C@@H]([C@@]2(CCCCN3[C@H]2CCC3=O)OC1=O)O	0.00058	4.1	101449918	36	0.034			0.17
2-Methylpropanoic acid	KQNPFQTWMSNSAP-UHFFFAOYSA-N	6590	CC(C)C(=O)O	0.00058	4	6590	50	0.466	butyrates		0.17
1-(10E-undecenyl)-2-acetyl-sn-glycero-3-phosphocholine	BDCLOBVQLDSEOA-OAQYLSRUSA-N	24779371	CC(=O)O[C@H](COCCCCCCCCCC=C)COP(=O)([O-])OCC[N+](C)(C)C	0.0023	4	24779371	20	3.298	phospholipid ethers		0.53
(E)-Sinapic acid	PCMORTLOPMLEFB-ONEGZZNKSA-N	637775	COC1=CC(=CC(=C1O)OC)/C=C/C(=O)O	0.00058	3.7	637775	17	0.752	coumaric acids	l	0.17
2-methyl-hexadecanedioic acid	LCEXLICTPWSGLL-UHFFFAOYSA-N	9543663	CC(CCCCCCCCCCCCCC(=O)O)C(=O)O	0.00058	3.7	9543663	4	5.989	O=FA_17_1		0.17
Dodecanamide	ILRSCQWREDREME-UHFFFAOYSA-N	14256	CCCCCCCCCCCC(=O)N	0.0012	3.5	14256	7	4.566	Saturated_palmitic acids		0.3
Tetrahydrobungeanool	GJDPGFHVEKFXEZ-SQIWNDBBSA-N	5321844	CCCCCCCCC/C=C/C=C/C(=O)NCC(C)(C)O	0.0041	3.5	5321844	58	5.835	polyunsaturated alkamides		0.87
2,4-Dimethylquinazoline	VDYFFXPVIBDLOT-UHFFFAOYSA-N	241519	CC1=NC(=NC2=CC=CC=C12)C	0.007	3.5	241519	73	0.748			1
LPC 18:3;	WKQNRCYKYCKESD-YVHLTTHBSA-N	24779469	CC/C=C\C/C=C\C/C=C\CCCCCCCC(=O)OC[C@H](COP(=O)([O-])OCC[N+](C)(C)C)O	0.007	3.4	24779469	19	5.43	Unsaturated_lysophosphatidylcholines		1
1,2-Dihydroisoquinoline	IOEPOEDBBPRAEI-UHFFFAOYSA-N	422511	C1C2=CC=CC=C2C=CN1	0.0041	3.3	422511	23	1.24	isoquinolines		0.87
decanamide	TUTWLYPCGCUWQI-UHFFFAOYSA-N	75347	CCCCCCCCCC(=O)N	0.011	3.3	75347	7	3.428	Saturated_palmitic acids		1
α-Linolenoyl Ethanolamide	HBJXRRXWHSHZPU-UHFFFAOYSA-N	53394360	CCC=CCC=CCC=CCCCCCCCC(=O)NCCO	0.038	3.3	53394360	8	6.619	polyunsaturated alkamides	x	1
Butenoyl PAF	SRZBVCCSIMMDOV-QPSGOUHRSA-N	45138381	CCCCCCCCCCCCCCCCOCC(COP(=O)([O-])OCC[N+](C)(C)C)OC(=O)/C=C/C	0.0023	3.2	45138381	55	7.325	phospholipid ethers		0.53
Indole	SIKJAQJRHWYJAI-UHFFFAOYSA-N	798	C1=CC=C2C(=C1)C=CN2	0.017	3.2	798	16	1.423	indoles		1
(Z)-Palmitoleic acid	SECPZKHBENQXJG-FPLPWBNLSA-N	445638	CCCCCC/C=C\CCCCCCCC(=O)O	0.00058	3.1	445638	5	7.054	UnSaturated FA	e	0.17
9,10,18-Trihydroxyoctadecanoic acid	OISFHODBOQNZAG-UHFFFAOYSA-N	5282938	C(CCCCO)CCCC(C(CCCCCCCC(=O)O)O)O	0.00058	3.1	5282938	4	3.617	O=FA_18_0		0.17
Andrachcinidine	GFVMHSQLCIEXNG-YNEHKIRRSA-N	101056755	CCC[C@H](C[C@H]1CCC[C@H](N1)CC(=O)C)O	0.00058	3.1	101056755	15	2.461	piperidines	h	0.17
9,10-Epoxy-18-hydroxy-octadecanoic acid	ITTPZDMHCNGAGQ-UHFFFAOYSA-N	9818312	C(CCCCO)CCCC1C(O1)CCCCCCCC(=O)O	0.011	3	9818312	4	4.635	O=FA_18_0		1
Rhodojaponin VI	OIRQCTPPDJLTNN-IVXIYUMGSA-N	11581815	C[C@]1(C[C@@]23C[C@H]([C@]4([C@@H]([C@H]([C@@H](C4(C)C)O)O)[C@]([C@@H]2CC[C@@H]1[C@H]3O)(C)O)O)O)O	0.00058	2.9	11581815	72	-0.266	terpenes		0.17
PC(16:0/0:0)	ASWBNKHCZGQVJV-UHFFFAOYSA-N	86554	CCCCCCCCCCCCCCCC(=O)OCC(COP(=O)([O-])OCC[N+](C)(C)C)O	0.0023	2.9	86554	10	5.462	Saturated_lysophosphatidylcholines		0.53
(-)-Pironetin	XIHGDBYGUWEHCV-FSEPSNHWSA-N	6438891	CC[C@@H]1C=CC(=O)O[C@@H]1C[C@H]([C@H](C)[C@@H]([C@@H](C)C/C=C/C)OC)O	0.00058	2.8	6438891	43	3.927	pyrans		0.17
Gibbilimbol A	LMJPVRXXPPOFAM-VOTSOKGWSA-N	10263365	CCCCC/C=C/CCCC1=CC=C(C=C1)O	0.00058	2.8	10263365	13	5.838	phenols	p	0.17
Thiamine	JZRWCGZRTZMZEH-UHFFFAOYSA-N	1130	CC1=C(SC=[N+]1CC2=CN=C(N=C2N)C)CCO	0.0012	2.8	1130	6	-0.461	thiazoles		0.3
1-(6Z,9Z,12Z-octadecatrienoyl)-glycero-3-phosphoethanolamine	QULMFYLWLOKODU-CSLWLMPESA-N	52925136	CCCCC/C=C\C/C=C\C/C=C\CCCCC(=O)OC[C@H](COP(=O)(O)OCCN)O	0.011	2.7	52925136	54	4.992	phosphatidylethanolamines	o	1
3-Ketosphinganine	KBUNOSOGGAARKZ-KRWDZBQOSA-N	439853	CCCCCCCCCCCCCCCC(=O)[C@H](CO)N	0.0023	2.6	439853	15	6.125	pimelic acids	h	0.53
1-tridecanoyl-sn-glycero-3-phosphocholine	WNRCJJWBAXNAPE-HXUWFJFHSA-N	24779450	CCCCCCCCCCCCC(=O)OC[C@H](COP(=O)([O-])OCC[N+](C)(C)C)O	0.0041	2.5	24779450	10	3.755	Saturated_lysophosphatidylcholines		0.87
Indole-3-acrylic acid	PLVPPLCLBIEYEA-AATRIKPKSA-N	5375048	C1=CC=C2C(=C1)C(=CN2)/C=C/C(=O)O	0.007	2.5	5375048	16	1.228	indoles		1
PAF C16	HVAUUPRFYPCOCA-SANMLTNESA-N	13871343	CCCCCCCCCCCCCCCCOC[C@@H](COP(=O)([O-])OCC[N+](C)(C)C)OC(=O)C	0.017	2.5	13871343	52	6.509	phospholipid ethers		1
4-Hydroxybenzylamine	RQJDUEKERVZLLU-UHFFFAOYSA-N	97472	C1=CC(=CC=C1CN)O	0.026	2.5	97472	13	-0.188	benzylamines	p	1
(-)-Anaferine	JFMCQBGTUJUOAB-VXGBXAGGSA-N	443143	C1CCN[C@H](C1)CC(=O)C[C@H]2CCCCN2	0.00058	2.4	443143	77	1.733			0.17
Serratamolide F	YSPXILNCISQEOY-JSRAGOMMSA-N	139586254	CCCCCCCC1CC(=O)N[C@H](C(=O)OC(CC(=O)N[C@H](C(=O)O1)CO)CCCCCC)CO	0.00058	2.4	139586254	48	5.327	depsipeptides		0.17
Arginine	ODKSFYDXXFIFQN-BYPYZUCNSA-N	6322	C(C[C@@H](C(=O)O)N)CN=C(N)N	0.0023	2.3	6322	40	-3.585	amino acids		0.53
2,2,6,7-Tetramethylbicyclo[4.3.0]nona-1(9),4-dien-8-ol	MHUYBIUXLMLCJM-UHFFFAOYSA-N	66963592	CC1C(C=C2C1(C=CCC2(C)C)C)O	0.007	2.3	66963592	70	3.497		s	1
dimethyl sulfoxide	IAZDPXIOMUYVGZ-UHFFFAOYSA-N	679	CS(=O)C	0.0012	2.2	679	0	-0.718	sulfur compounds		0.3
Agglomerone	NQBCCNHGJDEUDS-UHFFFAOYSA-N	15800948	CC(C)C(=O)C1C(=O)C=C(C(C1=O)(C)C)OC	0.011	2.2	15800948	25	0.515		c	1
Tripropylene glycol butyl ether	RNFAKTRFMQEEQE-UHFFFAOYSA-N	60196418	CCCCOC(CC)OC(C)COC(CC)O	0.0012	2.1	60196418	31	2.651			0.3
(-)-EI 1941-2	HNHUZZHNVSTBDM-PRTGYXNQSA-N	11310944	CCC[C@@H]1CC2=C([C@H]([C@H]3[C@@H](C2=O)O3)O)C(=O)O1	0.007	2.1	11310944	35	-0.196	cyclohexanones		1
1,2,4-Trihydroxybenzene	GGNQRNBDZQJCCN-UHFFFAOYSA-N	10787	C1=CC(=C(C=C1O)O)O	0.00058	2	10787	13	0.734	phenols	p	0.17
2-Carboxyarabinitol 1-phosphate	UJTMIRNFEXKGMS-ZMIZWQJLSA-N	129417	C([C@H]([C@H]([C@](COP(=O)(O)O)(C(=O)O)O)O)O)O	0.0023	2	129417	10	-5.318	pentosephosphates		0.53
alpha-Cyclogeraniol acetate	FTIUTTJEFHWCSA-UHFFFAOYSA-N	524247	CC1=C(C(CCC1)(C)C)COC(=O)C	0.0023	1.9	524247	42	2.797	UnSaturated FA	f	0.53
Methyl botryoloate	DZXAXKUHDLGMSG-KLUDYHNTSA-N	44575209	C[C@@H]1C[C@@H]([C@@H]2[C@]([C@H]1C(=O)OC)([C@@](CC2(C)C)(C)CO)O)OC(=O)C	0.0023	1.9	44575209	26	2.973	bridged bicyclo compounds	g	0.53
Bakuchiol	LFYJSSARVMHQJB-QIXNEVBVSA-N	5468522	CC(=CCC[C@@](C)(C=C)/C=C/C1=CC=C(C=C1)O)C	0.0041	1.9	5468522	13	6.454	phenols	p	0.87
(-)-Helicascolide A	TXJOTIFCEKOXSM-BPESRRAMSA-N	6439087	C/C=C(\C)/[C@@H]1[C@H]([C@H](C(C(=O)O1)(C)C)O)C	0.017	1.9	6439087	66	1.431	lactones	d	1
PC 18:1e	PFYDNIWLLMUYBY-ZHEXMYISSA-N	134757802	CCCCCCCCCCCCCCCC/C=C\OCC(COP(=O)([O-])OCC[N+](C)(C)C)OC(=O)CCC/C=C\C/C=C\C/C=C\C/C=C\CC1C(O1)CC	0.017	1.9	134757802	1	13.999	phosphatidylcholines		1
Fulvine	PSUFRPOAICRSTC-ZLGRWFNRSA-N	442726	C[C@@H]1C(=O)OCC2=CCN3[C@H]2[C@@H](CC3)OC(=O)[C@@H]([C@@]1(C)O)C	0.011	1.8	442726	37	0.107	pyrrolizidine alkaloids		1
(-)-Isoscoparin	IGGKHPWWCRUXBE-WHCNRNLASA-N	12148005	C[C@@H]1CC[C@@]2([C@@H]([C@@]1(C)[C@@H](C/C(=C/C(=O)O)/C)OC(=O)C)CCCC2=C)C	0.017	1.8	12148005	42	5.646		f	1
(-)-Epicatechin	PFTAWBLQPZVEMU-UKRRQHHQSA-N	72276	C1[C@H]([C@H](OC2=CC(=CC(=C21)O)O)C3=CC(=C(C=C3)O)O)O	0.026	1.8	72276	22	0.584	flavonoids		1
(-)-Phytuberin	YARAJYKHRCCDLG-UHFFFAOYSA-N	315114	CC(=O)OC(C)(C)C1CCC2(COC3(C2(C1)OC=C3)C)C	0.026	1.8	315114	43	3.074	sesquiterpenes		1
Difenoconazole	BQYJATMQXGBDHF-UHFFFAOYSA-N	86173	CC1COC(O1)(CN2C=NC=N2)C3=C(C=C(C=C3)OC4=CC=C(C=C4)Cl)Cl	0.026	1.8	86173	81	2.075	dioxoles		1
(E)-Cinnamaldehyde	KJPRLNWUNMBNBZ-QPJJXVBHSA-N	637511	C1=CC=C(C=C1)/C=C/C=O	0.00058	1.7	637511	23	1.968	aldehydes		0.17
(E)-Nerolidol acetate	PRNJXUQTUSFYLV-NTCAYCPXSA-N	5363426	CC(=CCC/C(=C/CCC(C)(C=C)OC(=O)C)/C)C	0.0023	1.7	5363426	49	5.03	UnSaturated FA	m	0.53
3,6-Di-C-glucopyranosylacacetin	RRYBNEMBSQZZBH-VYTZYGSWSA-N	44257876	COC1=CC=C(C=C1)C2=C(C(=O)C3=C(O2)C=C(C(=C3O)[C@H]4C([C@H]([C@@H](C(O4)CO)O)O)O)O)[C@H]5C(C([C@@H](C(O5)CO)O)O)O	0.011	1.7	44257876	2	-2.231	flavonoids	a	1
Cyclo-(2-hydroxy-Pro-Gly)	DUAAASIVBNCCOM-UHFFFAOYSA-N	139588715	C1CC2(C(=O)NCC(=O)N2C1)O	0.0023	1.6	139588715	32	-0.503			0.53
(+)-SQ 26517	ZCSKPKMAWTYOSK-WUJLRWPWSA-N	134157	C[C@@H]1[C@@H](C(=O)O1)NC(=O)C	0.007	1.6	134157	48	0.195	lactones		1
2,6-Di-tert-butyl-4-[(dimethylamino)methyl]phenol	VMZVBRIIHDRYGK-UHFFFAOYSA-N	66609	CC(C)(C)C1=CC(=CC(=C1O)C(C)(C)C)CN(C)C	0.007	1.6	66609	13	3.563	phenols	p	1
(24R)-Ergost-4-en-3-one	QQIOPZFVTIHASB-IMUDCKKOSA-N	11988279	C[C@H](CC[C@@H](C)C(C)C)[C@H]1CC[C@@H]2[C@@]1(CC[C@H]3[C@H]2CCC4=CC(=O)CC[C@]34C)C	0.047	1.6	11988279	25	11.019	norprogesterones	c	1
5-Hydroxy-9-methylstreptimidone	OTCGXJRNGOQUDA-YCGQNZHZSA-N	101679506	C/C=C/C(=C/[C@](C)(C(=O)C[C@@H](CC1CC(=O)NC(=O)C1)O)O)/C	0.0023	1.5	101679506	57	0.32	piperidines		0.53
xi-2,3-Octadiene-5,7-diyn-1-ol	MFQBYQJLDHIYCH-UHFFFAOYSA-N	71442208	C#CC#CC=C=CCO	0.0041	1.5	71442208	50	2.849			0.87
(+)-Catechin 3-O-beta-D-galactopyranoside	XVCDTACMJMYHGB-XMAWOQQISA-N	44257153	C1=CC(=C(C=C1[C@@H]2[C@H](C(C3=C(C=C(C=C3O2)O)O)O)O[C@H]4C(C([C@H](C(O4)CO)O)O)O)O)O	0.038	1.5	44257153	22	-1.288	glucosides		1
Casuarine	AXTGOJVKRHFYBT-XAZAIFFQSA-N	9859098	C1[C@@H]([C@H]([C@H]2N1[C@@H]([C@H]([C@@H]2O)O)CO)O)O	0.00058	1.4	9859098	14	-2.393	pyrroles		0.17
L-Pipecolic acid	HXEACLLIILLPRG-YFKPBYRVSA-N	439227	C1CCN[C@@H](C1)C(=O)O	0.0023	1.4	439227	40	0.173	piperidines		0.53
5,7-Dimethoxychromone	KTYBWRXYZHFNSL-UHFFFAOYSA-N	12378005	COC1=CC2=C(C(=O)C=CO2)C(=C1)OC	0.007	1.4	12378005	33	1.196	chromones		1
L-Valine	KZSNJWFQEVHDMF-BYPYZUCNSA-N	6287	CC(C)[C@@H](C(=O)O)N	0.007	1.4	6287	12	-2.169	amino acids, branched-chain		1
Ectocarpene	KIFXGGYCNMHCSX-DZHRUPLWSA-N	12491370	CC/C=C\[C@H]1CC=CCC=C1	0.011	1.4	12491370	39	4.945	cycloparaffins		1
Glutathione disulfide	YPZRWBKMTBYPTK-BJDJZHNGSA-N	65359	C(CC(=O)N[C@@H](CSSC[C@@H](C(=O)NCC(=O)O)NC(=O)CC[C@@H](C(=O)O)N)C(=O)NCC(=O)O)[C@@H](C(=O)O)N	0.011	1.4	65359	32	-6.622	oligopeptides		1
Calicoferol F	WPPVLVJCHIZUQE-WLHBZABTSA-N	10341619	CC1=C(C=C(C=C1)O)CC[C@H]2[C@@H]3CC[C@@H]([C@]3(CC[C@H]2O)C)C(C)/C=C/C(C)C(C)C	0.038	1.4	10341619	60	9.115	estrenes	b	1
1-Aminocyclopropane-1-carboxylate	PAJPWUMXBYXFCZ-UHFFFAOYSA-M	5460234	C1CC1(C(=O)[O-])N	0.017	1.3	5460234	12	-3.535	amino acids		1
Isoxanthopterin	GLKCOBIIZKYKFN-UHFFFAOYSA-N	135398700	C1=NC2=C(NC1=O)N=C(NC2=O)N	0.007	1.1	135398700	69	-2.124	xanthopterin		1
3,5,7,2',5'-Pentahydroxyflavone	FYNCQVXZKZHSTM-UHFFFAOYSA-N	44258716	C1=CC(=C(C=C1O)C2=C(C(=O)C3=C(C=C(C=C3O2)O)O)O)O	0.0012	0.9	44258716	2	1.405	flavonoids	a	0.3	1.11111
1-Isothiocyanato-8-(methylthio)octane	BFBMDZOSZQDEKW-UHFFFAOYSA-N	10171359	CSCCCCCCCCN=C=S	0.026	0.9	10171359	27	5.058		n	1	1.11111
(E)-N-hydroxy-9-(methylsulfanyl)nonimidothioate	XVYHPPOLIATKBU-UHFFFAOYSA-N	44237117	CSCCCCCCCCC(=S)NO	0.00058	0.87	44237117	27	3.538		n	0.17	1.14943
2,5-Dihydro-4,5-dimethyl-2-(2-methylpropyl)thiazole	FDOISHJOXPONIV-UHFFFAOYSA-N	4120025	CC1C(=NC(S1)CC(C)C)C	0.0023	0.84	4120025	28	2.522			0.53	1.19048
8-methylthiooctyldesulfoglucosinolate	JXHZTRXZIXRIDX-SFQUDFHCSA-N	14206060	CSCCCCCCCC/C(=N\O)/SC1C(C(C(C(O1)CO)O)O)O	0.00058	0.83	14206060	21	2.404	butyrates		0.17	1.20482
PC 34:3	VKVSSDKCKXJFIM-AFYHZPHLSA-N	52923213	CCCCCCCCCCCCCC(=O)O[C@H](COC(=O)CCCCCC/C=C\C/C=C\C/C=C\CCCCC)COP(=O)([O-])OCC[N+](C)(C)C	0.017	0.83	52923213	1	13.82	phosphatidylcholines		1	1.20482
Quercitrin	OXGUCUVFOIWWQJ-HQBVPOQASA-N	5280459	C[C@H]1[C@@H]([C@H]([C@H]([C@@H](O1)OC2=C(OC3=CC(=CC(=C3C2=O)O)O)C4=CC(=C(C=C4)O)O)O)O)O	0.0023	0.81	5280459	2	0.534	glucosides	a	0.53	1.23457
PC 34:4	YWDDIWXKFJEMKF-JTZVLWBESA-N	52922891	CCCCCCCCCCCCCCCC(=O)O[C@H](COC(=O)CCCC/C=C\C/C=C\C/C=C\C/C=C\CC)COP(=O)([O-])OCC[N+](C)(C)C	0.007	0.81	52922891	1	13.493	phosphatidylcholines		1	1.23457
1,6-Anhydroglucose	TWNIBLMWSKIRAT-VFUOTHLCSA-N	2724705	C1[C@@H]2[C@H]([C@@H]([C@H]([C@H](O1)O2)O)O)O	0.0023	0.78	2724705	31	-1.537	hexoses		0.53	1.28205
Penitricin	YZURNKPBQUTNBC-UHFFFAOYSA-N	146358	C1=C(C1=O)CO	0.00058	0.76	146358	18	-0.541	cycloparaffins		0.17	1.31579
Furfural	HYBBIBNJHNGZAN-UHFFFAOYSA-N	7362	C1=COC(=C1)C=O	0.007	0.76	7362	68	0.418	acetic acid		1	1.31579
(+)-Maackiain 3-O-glucoside	VGSYCWGXBYZLLE-IIIJXXBKSA-N	44257440	C1[C@H]2[C@@H](C3=C(O1)C=C(C=C3)O[C@H]4C([C@H]([C@@H](C(O4)CO)O)O)O)OC5=CC6=C(C=C25)OCO6	0.017	0.76	44257440	22	0.071	glucosides		1	1.31579
Dianthoside	YGSIRXHFAUFUEJ-GPTQDWHKSA-N	5316639	CC1=C(C(=O)C=CO1)O[C@H]2[C@@H]([C@H]([C@@H]([C@H](O2)CO)O)O)O	0.00058	0.75	5316639	2	-0.828	pyrans	a	0.17	1.33333
PC 36:5	SUZYROYNFNQALJ-MHEIZRSESA-N	52923341	CCCCCCCCCCCCCCCC(=O)O[C@H](COC(=O)CCC/C=C\C/C=C\C/C=C\C/C=C\C/C=C\CC)COP(=O)([O-])OCC[N+](C)(C)C	0.00058	0.75	52923341	1	14.304	phosphatidylcholines		0.17	1.33333
PC 38:5	SUACBSWYGWBPFC-GPUJSUHJSA-N	52923235	CCCCC/C=C\C/C=C\CCCCCCCC(=O)O[C@H](COC(=O)CCCCCC/C=C\C/C=C\C/C=C\CCCCC)COP(=O)([O-])OCC[N+](C)(C)C	0.0012	0.73	52923235	1	15.253	phosphatidylcholines		0.3	1.36986
Botrytinone	JYDDAHDSJLLHSV-YLGFNEOPSA-N	16109857	C[C@H](C1=CC(=O)[C@H]([C@@H]1O)O)O	0.0023	0.73	16109857	35	-0.664	cycloparaffins		0.53	1.36986
Î²-D-ribosylnicotinate	PUEDDPCUCPRQNY-ZYUZMQFOSA-N	161233	C1=CC(=C[N+](=C1)[C@H]2[C@@H]([C@@H]([C@H](O2)CO)O)O)C(=O)[O-]	0.015	0.72	161233	67	-1.349	ribonucleosides		1	1.38889
8-Methylthio-octyl glucosinolate	CWOJBEDMJKZKAB-STPBKMPXSA-M	44237373	CSCCCCCCCC/C(=N\OS(=O)(=O)[O-])/S[C@H]1[C@@H]([C@H]([C@@H]([C@H](O1)CO)O)O)O	0.00058	0.71	44237373	11	1.162	glucosinolates	v	0.17	1.40845
Rutin	IKGXIBQEEMLURG-NVPNHPEKSA-N	5280805	C[C@H]1[C@@H]([C@H]([C@H]([C@@H](O1)OC[C@@H]2[C@H]([C@@H]([C@H]([C@@H](O2)OC3=C(OC4=CC(=CC(=C4C3=O)O)O)C5=CC(=C(C=C5)O)O)O)O)O)O)O)O	0.00058	0.71	5280805	2	-1.003	flavonoids	a	0.17	1.40845
1,2-Dioleoyl PC	SNKAWJBJQDLSFF-UHFFFAOYSA-O	103588	CCCCCCCCC=CCCCCCCCC(=O)OCC(COP(=O)(O)OCC[N+](C)(C)C)OC(=O)CCCCCCCC=CCCCCCCCC	0.047	0.71	103588	1	15.096	phosphatidylcholines		1	1.40845
PE 34:3	QEPGPOLSCPMSDZ-RGWCGLOOSA-N	52924147	CCCCC/C=C\C/C=C\CCCCCCCCCC(=O)O[C@H](COC(=O)CCCCCCC/C=C\CCCC)COP(=O)(O)OCCN	0.0041	0.7	52924147	3	13.193	phosphatidylethanolamines		0.87	1.42857
(+)-Epoxydon monoacetate	GPCPCQCABXPDQJ-ZWKSQQCZSA-N	44584321	CC(=O)O.C1=C(C(=O)[C@H]2[C@@H]([C@@H]1O)O2)CO	0.017	0.69	44584321	35	-1.452	cyclohexanones		1	1.44928
2'-Hydroxydaidzein 7,4'-di-O-glucoside	DNPGZHRLHFUCNR-FQJIVWDNSA-N	44257238	C1=CC(=C(C=C1O[C@@H]2C(C([C@H](C(O2)CO)O)O)O)O)C3=COC4=C(C3=O)C=CC(=C4)O[C@H]5C([C@H]([C@@H](C(O5)CO)O)O)O	0.00058	0.68	44257238	2	-1.569	flavonoids	a	0.17	1.47059
Xylostosidine	RMTHFMSBPWQULL-BJLHFBGVSA-N	14466553	C=C[C@@H]1[C@@H]2C[C@H]3N(CCS3)C(=O)C2=CO[C@H]1O[C@H]4[C@@H]([C@H]([C@@H]([C@H](O4)CO)O)O)O	0.0023	0.68	14466553	37	-0.402			0.53	1.47059
Cropodine	IDBGJRAMJYRSKU-UHFFFAOYSA-N	15558975	CC1C(=O)OC2CCN3C2C(CC3)COC(=O)C(C1(C)O)(C)O	0.038	0.67	15558975	36	0.419	pyrrolizidine alkaloids		1	1.49254
1-Palmitoyl-2-linoleoyl PE	HBZNVZIRJWODIB-NHCUFCNUSA-N	9546747	CCCCCCCCCCCCCCCC(=O)OC[C@H](COP(=O)(O)OCCN)OC(=O)CCCCCCC/C=C\C/C=C\CCCCC	0.007	0.66	9546747	3	13.709	phosphatidylethanolamines		1	1.51515
1-Isothiocyanatopentane	SGHJUJBYMSVAJY-UHFFFAOYSA-N	69415	CCCCCN=C=S	0.0012	0.65	69415	28	3.371	isothiocyanates		0.3	1.53846
Oximoaspergillimide	ZBPZAHHJROEFGA-UKTHLTGXSA-N	73351894	CC(C)C/C(=N\O)/C(=O)NC(=O)CC(C)C	0.00058	0.64	73351894	80	2.717		y	0.17	1.5625
3-Phenylpropanol	VAJVDSVGBWFCLW-UHFFFAOYSA-N	31234	C1=CC=C(C=C1)CCCO	0.0012	0.64	31234	41	1.742	propanols		0.3	1.5625
5-Methyl-2-phenyl-2-hexenal	YURDCJXYOLERLO-LCYFTJDESA-N	5370602	CC(C)C/C=C(/C=O)\C1=CC=CC=C1	0.00058	0.63	5370602	23	3.983	aldehydes		0.17	1.5873
Nε,Nε,Nε-Trimethyllysine	MXNRLFUSFKVQSK-UHFFFAOYSA-O	159660	C[N+](C)(C)CCCCC(C(=O)O)N	0.011	0.63	159660	30	-2.511	amino acids		1	1.5873
Brasilamide I	IPIMCZYGNRWKDI-WDZFZDKYSA-N	122178810	CC(/C=C\1/C=C(C(=O)O1)C2CCC(CC2)(CO)O)C(=O)N	0.038	0.63	122178810	47	-0.61			1	1.5873
trans-3-Methylthioacrylamide	CZHWGVWPNCAWOR-NSCUHMNNSA-N	15178436	C/C=C/C(=S)N	0.011	0.62	15178436	27	0.576		n	1	1.6129
(+)-Blumenol A	NYLNHNDMNOPWAZ-ZLEFDVGRSA-N	14135395	CC1=CC(=O)CC([C@H]1CC[C@@H](C)O[C@H]2[C@@H]([C@H]([C@@H]([C@H](O2)CO)O)O)O)(C)C	0.00058	0.61	14135395	45	1.211	norisoprenoids		0.17	1.63934
Dethiobiotin	AUTOLBMXDDTRRT-JGVFFNPUSA-N	445027	C[C@H]1[C@H](NC(=O)N1)CCCCCC(=O)O	0.0023	0.61	445027	15	0.82		h	0.53	1.63934
Uridine	DRTQHJPVMGBUCF-XVFCMESISA-N	6029	C1=CN(C(=O)NC1=O)[C@H]2[C@@H]([C@@H]([C@H](O2)CO)O)O	0.0041	0.61	6029	6	-2.117	pyrimidine nucleosides		0.87	1.63934
6-methylthiohexyldesulfoglucosinolate	RTWFLPZWHKDFBK-XNTDXEJSSA-N	14206052	CSCCCCCC/C(=N\O)/SC1C(C(C(C(O1)CO)O)O)O	0.0012	0.59	14206052	21	1.266	glucosinolates		0.3	1.69492
Dihydrolipoamide	VLYUGYAKYZETRF-UHFFFAOYSA-N	663	C(CCC(=O)N)CC(CCS)S	0.0012	0.59	663	7	1.672	Saturated_palmitic acids		0.3	1.69492
Neohydroxyaspergillic acid	QTTAJMQGQJRLDK-UHFFFAOYSA-N	356804	CC(C)CC1=NC=C(N(C1=O)O)C(C(C)C)O	0.00058	0.58	356804	46	1.235			0.17	1.72414
Tenacibactin C	JNJGHWCLIHDZDM-UHFFFAOYSA-N	16216279	CC(C)CC(=O)N(CCCCCNC(=O)CCC(=O)N(CCCCCNC(=O)CCC(=O)O)O)O	0.011	0.57	16216279	80	-0.37		y	1	1.75439
Thiobutacin	DGBICJRAEAUCGO-UHFFFAOYSA-N	9991835	CSC(CC(=O)C1=CC=CC=C1N)C(=O)O	0.0041	0.56	9991835	62	0.677	butyrates		0.87	1.78571
1,3,8-Trihydroxy-2-methoxyanthraquinone	ITLMMMUIWDPRJK-UHFFFAOYSA-N	25202463	COC1=C(C=C2C(=C1O)C(=O)C3=C(C2=O)C=CC=C3O)O	0.00058	0.55	25202463	2	0.097	flavonoids	a	0.17	1.81818
Glutathione	RWSXRVCMGQZWBV-WDSKDSINSA-N	124886	C(CC(=O)N[C@@H](CS)C(=O)NCC(=O)O)[C@@H](C(=O)O)N	0.00058	0.54	124886	32	-4.23	oligopeptides		0.17	1.85185
Afzelin	SOSLMHZOJATCCP-AEIZVZFYSA-N	5316673	C[C@H]1[C@@H]([C@H]([C@H]([C@@H](O1)OC2=C(OC3=CC(=CC(=C3C2=O)O)O)C4=CC=C(C=C4)O)O)O)O	0.00058	0.53	5316673	2	0.454	flavonoids	a	0.17	1.88679
3,4-Methylenedioxycinnamaldehyde	HZUFMSJUNLSDSZ-OWOJBTEDSA-N	5374493	C1OC2=C(O1)C=C(C=C2)/C=C/C=O	0.0012	0.52	5374493	17	0.841	dioxoles	l	0.3	1.92308
Vanillin	MWOOGOJBHIARFG-UHFFFAOYSA-N	1183	COC1=C(C=CC(=C1)C=O)O	0.0012	0.49	1183	17	0.321	aldehydes	l	0.3	2.04082
Hericene C	MUPDKCFZUFURPT-QCKNELIISA-N	92035057	CCCCCCCCCCCCCCCCCC(=O)OCC1=CC(=C(C(=C1C=O)O)C/C=C(\C)/CCC=C(C)C)OC	0.00058	0.48	92035057	33	13.135	phenols		0.17	2.08333
PE 32:3	KNKLCYXFITTYGQ-CTBOXKONSA-N	52924357	CCCCC/C=C\C/C=C\CCCCCCCC(=O)OC[C@H](COP(=O)(O)OCCN)OC(=O)CCCCCCC/C=C\CCCC	0.00058	0.47	52924357	3	12.055	phosphatidylethanolamines		0.17	2.12766
2-Hydroxy-3-isopropyl-2,4,6-cycloheptatrien-1-one	TUFYVOCKVJOUIR-UHFFFAOYSA-N	80297	CC(C)C1=C(C(=O)C=CC=C1)O	0.00058	0.46	80297	18	2.138	terpenes		0.17	2.17391
Lanceolitol B2	OLMGDQBWWACJOE-GYBWIQLGSA-N	101746967	CCCCCCCCCCCCCC(=O)O[C@@H]1[C@@H]([C@H]([C@@H]([C@H]([C@@H]1O[C@H]2[C@@H]([C@H]([C@@H]([C@H](O2)CO)O)O)O)O)O)O)O	0.0023	0.46	101746967	4	3.399	glycolipids		0.53	2.17391
Ganoderiol G	YOMOWVJLKFVSNZ-UHFFFAOYSA-N	15602268	CC(CCC(C(C)(CO)O)O)C1CCC2(C1(CCC3=C2C(CC4C3(CCC(=O)C4(C)C)C)OC)C)C	0.0041	0.39	15602268	29	4.822			0.87	2.5641
Ganoderiol C	NBPAZLNDCXUMSM-UHFFFAOYSA-N	15602259	CCOC1CC2C(C(=O)CCC2(C3=C1C4(CCC(C4(CC3)C)C(C)CCC(C(C)(CO)O)O)C)C)(C)C	0.0023	0.37	15602259	29	5.245			0.53	2.7027
1-tridecanoyl-sn-glycero-3-phosphate	XUCWFZYFDPBQGZ-OAHLLOKOSA-N	3247016	CCCCCCCCCCCCC(=O)OC[C@H](COP(=O)(O)O)O	0.00058	0.35	3247016	10	3.574	lysophospholipids		0.17	2.85714
(+)-Cyclosordariolone	YFFBGKSSWQKSMK-UHFFFAOYSA-N	10976971	CC1(C2=C(C=CC1=O)C(=C(C=C2)O)CO)O	0.00058	0.32	10976971	18	-0.211			0.17	3.125
Pseudoverticin	YKDKEARSLSHDPX-HDKYRRCQSA-N	16749391	C[C@H]1C[C@@H]([C@@H]([C@H](/C=C(/[C@@H]([C@H](/C=C\C=C(\C(=O)NC2=CC3(C(=C(C1)C2=O)OCO3)C(C)(C)O)/C)OC)OC(=O)N)\C)C)O)OC	0.00058	0.26	16749391	47	1.263			0.17	3.84615
Bacillamidin B	XSWVXEKKEXEEKJ-OEMAIJDKSA-N	139590718	CCC(C)CCCCCCCCC(=O)N[C@H](CC(=O)OC)C(=O)OC	0.011	0.24	139590718	48	5.259			1	4.16667
Bryotoxin A	KWKQJZASURFCDP-ZPARAVGQSA-N	441848	C[C@@H]1C[C@H]([C@@H]([C@@H](O1)O[C@H]2CC[C@@]3([C@@H]4[C@@H](CC[C@@]3(C2)O)[C@]5(CC[C@@H]([C@]5(C(=O)[C@H]4O)C)C6=COC(=O)C=C6)O)C=O)O)OC(=O)C	0.017	0.23	441848	38	0.31	cardiac glycosides		1	4.34783
(-)-Aerocyanidin	XDJFAHIIXLFHDP-UHFFFAOYSA-N	85107779	CC1(C(O1)C(CCCCCCCCCC(=O)O)O)[N+]#[C-]	0.0041	0.2	85107779	4	2.576	nitriles		0.87	5
16alpha-Acetoxyasclepin	WDMVIHZXOHPIHJ-MCQWJBQLSA-N	10054800	C[C@@H]1C[C@@H]([C@]2([C@@H](O1)O[C@@H]3C[C@@H]4CC[C@@H]5[C@@H]([C@]4(C[C@H]3O2)C=O)CC[C@]6([C@@]5(C[C@H]([C@@H]6C7=CC(=O)OC7)OC(=O)C)O)C)O)OC(=O)C	0.00058	0.15	10054800	65	1.865	cardiac glycosides	q	0.17	6.66667
2,5-Dimethyl-7-hydroxychromone	CRNGFKXWIYTEPH-UHFFFAOYSA-N	5316891	CC1=CC(=CC2=C1C(=O)C=C(O2)C)O	0.00058	0.12	5316891	33	1.263	chromones		0.17	8.33333

## Sheet: ChemRICH_brm3
Cluster name	Cluster size	p-values	FDR	Key compound	Altered metabolites	Increased	Decreased	Increased ratio	Altered Ratio
phosphatidylcholines	21	3.5e-06	0.00012	PC 38:5	12	1	11	0.08	0.6
terpenes	3	8.6e-06	0.00012	2-Hydroxy-3-isopropyl-2,4,6-cycloheptatrien-1-one	3	1	2	0.3	1
polyunsaturated alkamides	7	8.8e-06	0.00012	Semiplenamide A	4	3	1	0.8	0.6
flavonoids	11	4.9e-05	0.00041	Afzelin	6	0	6	0	0.5
glucosides	6	5.6e-05	0.00041	Quercitrin	5	2	3	0.4	0.8
Saturated_lysophosphatidylcholines	3	6.4e-05	0.00041	1-tridecanoyl-sn-glycero-3-phosphocholine	3	3	0	1	1
amides	4	7.8e-05	0.00041	decanamide	3	2	1	0.7	0.8
OH-FA_18_0_2	4	7.8e-05	0.00041	9,10,18-Trihydroxyoctadecanoic acid	3	3	0	1	0.8
diterpenes	3	0.00026	0.0012	13-Epi-sclareol	2	2	0	1	0.7
aldehydes	4	0.00053	0.002	Vanillin	2	0	2	0	0.5
Unsaturated_lysophosphatidylcholines	4	0.00053	0.002	LPC 16:2;	3	3	0	1	0.8
isothiocyanates	3	0.0011	0.0037	1-Isothiocyanatopentane	2	0	2	0	0.7
sulfur compounds	5	0.0016	0.0051	dimethyl sulfoxide	3	2	1	0.7	0.6
phenols	5	0.0018	0.0055	Gibbilimbol A	4	3	1	0.8	0.8
pyrans	4	0.004	0.011	(-)-Pironetin	3	1	2	0.3	0.8
glucosinolates	7	0.0046	0.012	8-Methylthio-octyl glucosinolate	3	0	3	0	0.4
piperidines	6	0.0051	0.012	Andrachcinidine	4	3	1	0.8	0.7
amino acids, cyclic	4	0.0052	0.012	L-Histidine	3	2	1	0.7	0.8
pyrrolidines	5	0.014	0.032	Codonopsinol	3	1	2	0.3	0.6
indoles	6	0.015	0.032	Camalexin	3	3	0	1	0.5
phosphatidylethanolamines	13	0.019	0.039	PE 32:3	4	0	4	0	0.3
UnSaturated FA	8	0.026	0.048	(Z)-Palmitoleic acid	2	2	0	1	0.2
pyrrolizidine alkaloids	5	0.026	0.048	Fulvine	3	1	2	0.3	0.6
amino acids, branched-chain	3	0.029	0.051	L-Leucine	2	0	2	0	0.7
butyrates	4	0.042	0.068	2-Methylpropanoic acid	2	1	1	0.5	0.5
cycloparaffins	3	0.042	0.068	Penitricin	2	0	2	0	0.7
oligopeptides	3	0.055	0.086	Glutathione	2	2	0	1	0.7
amino acids, diamino	5	0.064	0.096	2-amino-tetradecanoic acid	2	2	0	1	0.4
diglycerides	5	0.13	0.18	9S,12R,13S-Trihydroxy-10E,15Z-octadecadienoic acid	2	1	1	0.5	0.4
acrylates	3	1	1	Azoxystrobin	0	0	0	#NUM!	0
cardiac glycosides	3	1	1	16alpha-Acetoxyasclepin	1	0	1	0	0.3
cyclohexanones	3	1	1	(+)-Epoxydon monoacetate	1	0	1	0	0.3
dioxoles	3	1	1	3,4-Methylenedioxycinnamaldehyde	1	0	1	0	0.3
estrenes	4	1	1	(+)-Oxyglutinosone	1	0	1	0	0.2
fatty alcohols	4	1	1	1-deoxy-tetradecasphinganine	1	1	0	1	0.2
glycosides	3	1	1	Glucolanomycin	0	0	0	#NUM!	0
lactones	3	1	1	(+)-SQ 26517	0	0	0	#NUM!	0
nitriles	3	1	1	(-)-Aerocyanidin	1	0	1	0	0.3
phospholipid ethers	7	1	1	1-(10E-undecenyl)-2-acetyl-sn-glycero-3-phosphocholine	0	0	0	#NUM!	0
purines	3	1	1	Adenosine	1	0	1	0	0.3
pyrrolidinones	3	1	1	Hexadecanoylpyrrolidine	0	0	0	#NUM!	0
sesquiterpenes	3	1	1	(-)-7-Hydroxycalamenene	1	1	0	1	0.3

## Sheet: ChemRICH_dog1-4
Cluster name	Cluster size	p-values	FDR	Key compound	Altered metabolites	Increased	Decreased	Increased ratio	Altered Ratio
phenols	5	0.0025	0.096	Hericene C	2	1	1	0.5	0.4
flavonoids	11	0.0072	0.14	3,5,7,2',5'-Pentahydroxyflavone	5	1	4	0.2	0.5
peptides	3	0.04	0.43	Glutathione	2	0	2	0	0.7
glucosides	6	0.044	0.43	(+)-Maackiain 3-O-glucoside	3	1	2	0.3	0.5
butyrates	4	0.097	0.76	8-methylthiooctyldesulfoglucosinolate	2	0	2	0	0.5
sulfur compounds	4	0.12	0.79	Methionine	2	0	2	0	0.5
phosphatidylcholines	20	0.16	0.89	PC 36:5	3	0	3	0	0.2
phosphatidylethanolamines	11	0.21	1	1-Palmitoyl-2-linoleoyl PE	2	0	2	0	0.2
acrylates	4	1	1	1-hexadecyl-2-(2E-propionyl)-sn-glycero-3-phosphocholine	0	0	0	#NUM!	0
aldehydes	4	1	1	5-Methyl-2-phenyl-2-hexenal	1	0	1	0	0.2
amino acids	3	1	1	Nε,Nε,Nε-Trimethyllysine	0	0	0	#NUM!	0
amino acids, branched-chain	3	1	1	L-Alloisoleucine	0	0	0	#NUM!	0
cardiac glycosides	3	1	1	Anhydrocinnzeylanine	0	0	0	#NUM!	0
cyclohexanones	3	1	1	(+)-Dehydrovomifoliol	0	0	0	#NUM!	0
cycloparaffins	3	1	1	Penitricin	0	0	0	#NUM!	0
diglycerides	4	1	1	9S,12R,13S-Trihydroxy-10E,15Z-octadecadienoic acid	1	1	0	1	0.2
dioxoles	3	1	1	3,4-Methylenedioxycinnamaldehyde	1	1	0	1	0.3
estrenes	4	1	1	(+)-Oxyglutinosone	0	0	0	#NUM!	0
fatty alcohols	3	1	1	2-Methyl-3-buten-2-ol	0	0	0	#NUM!	0
glucosinolates	7	1	1	7-Methylthioheptyl glucosinolate	0	0	0	#NUM!	0
indoles	4	1	1	Indole-3-carboxylic acid	0	0	0	#NUM!	0
lactones	3	1	1	(-)-Helicascolide A	0	0	0	#NUM!	0
nucleosides	3	1	1	Erinacean	1	0	1	0	0.3
OH-FA_18_0_4	3	1	1	9,10,18-Trihydroxyoctadecanoic acid	0	0	0	#NUM!	0
phospholipid ethers	7	1	1	1-(10E-undecenyl)-2-acetyl-sn-glycero-3-phosphocholine	0	0	0	#NUM!	0
pimelic acids	3	1	1	3-Ketosphinganine	0	0	0	#NUM!	0
piperidines	6	1	1	Adalinine	0	0	0	#NUM!	0
polyunsaturated alkamides	4	1	1	N-(11Z-eicosaenoyl)-ethanolamine	0	0	0	#NUM!	0
purines	3	1	1	Adenosine	1	0	1	0	0.3
pyrans	4	1	1	Brevisamide	0	0	0	#NUM!	0
pyrrolidines	4	1	1	Codonopsinol	0	0	0	#NUM!	0
pyrrolidinones	3	1	1	N-Methyl-2-pyrrolidone	0	0	0	#NUM!	0
pyrrolizidine alkaloids	5	1	1	Cropodine	1	0	1	0	0.2
Saturated_lysophosphatidylcholines	3	1	1	PC(16:0/0:0)	0	0	0	#NUM!	0
Saturated_palmitic acids	5	1	1	Octadecanamide	0	0	0	#NUM!	0
sesquiterpenes	3	1	1	(-)-Phytuberin	0	0	0	#NUM!	0
terpenes	4	1	1	2-Hydroxy-3-isopropyl-2,4,6-cycloheptatrien-1-one	1	0	1	0	0.2
UnSaturated FA	8	1	1	(Z)-Palmitoleic acid	0	0	0	#NUM!	0
Unsaturated_lysophosphatidylcholines	4	1	1	LPC 16:2;	0	0	0	#NUM!	0

## Sheet: ChemRICH_brm3dog1-4
Cluster name	Cluster size	p-values	FDR	Key compound	Altered metabolites	Increased	Decreased	Increased ratio	Altered Ratio
cycloparaffins	3	1.4e-06	5.3e-05	Penitricin	3	1	2	0.3	1
amino acids	3	5.3e-06	0.0001	Arginine	3	2	1	0.7	1
phospholipid ethers	7	1.1e-05	0.00014	PC 16:1e	5	5	0	1	0.7
flavonoids	9	3.8e-05	0.00037	1,3,8-Trihydroxy-2-methoxyanthraquinone	7	2	5	0.3	0.8
phenols	5	5.2e-05	0.00041	1,2,4-Trihydroxybenzene	5	4	1	0.8	1
cyclohexanones	3	0.00015	0.00097	(-)-EI 1941-2	2	1	1	0.5	0.7
glucosides	6	0.00023	0.0013	Quercitrin	3	1	2	0.3	0.5
phosphatidylcholines	19	0.00092	0.004	PC 36:5	6	1	5	0.2	0.3
cardiac glycosides	3	0.00092	0.004	16alpha-Acetoxyasclepin	2	0	2	0	0.7
Unsaturated_lysophosphatidylcholines	4	0.001	0.004	LPC 16:2;	3	3	0	1	0.8
Saturated_lysophosphatidylcholines	3	0.0021	0.0074	PC(16:0/0:0)	2	2	0	1	0.7
O=FA_18_0	4	0.0023	0.0074	(+)-threo-9,10-Dihydroxystearic acid	3	3	0	1	0.8
oligopeptides	3	0.0028	0.0085	Cyclo-(Leu-Tyr)	3	2	1	0.7	1
chromones	3	0.0045	0.011	2,5-Dimethyl-7-hydroxychromone	2	1	1	0.5	0.7
lactones	3	0.0045	0.011	(+)-SQ 26517	2	2	0	1	0.7
piperidines	6	0.0047	0.011	Andrachcinidine	3	3	0	1	0.5
phosphatidylethanolamines	11	0.0064	0.015	PE 32:3	4	1	3	0.2	0.4
aldehydes	4	0.011	0.022	(E)-Cinnamaldehyde	3	1	2	0.3	0.8
sesquiterpenes	3	0.011	0.022	(-)-7-Hydroxycalamenene	2	2	0	1	0.7
UnSaturated FA	8	0.012	0.022	(Z)-Palmitoleic acid	3	3	0	1	0.4
butyrates	4	0.012	0.022	2-Methylpropanoic acid	3	1	2	0.3	0.8
dioxoles	3	0.017	0.031	3,4-Methylenedioxycinnamaldehyde	2	1	1	0.5	0.7
indoles	4	0.026	0.044	Indole-3-acrylic acid	2	2	0	1	0.5
glucosinolates	7	0.028	0.045	8-Methylthio-octyl glucosinolate	2	0	2	0	0.3
pyrans	4	0.033	0.052	(-)-Pironetin	2	1	1	0.5	0.5
polyunsaturated alkamides	4	0.04	0.06	Tetrahydrobungeanool	2	2	0	1	0.5
Saturated_palmitic acids	6	0.057	0.082	Dihydrolipoamide	3	2	1	0.7	0.5
terpenes	4	0.14	0.19	2-Hydroxy-3-isopropyl-2,4,6-cycloheptatrien-1-one	2	1	1	0.5	0.5
pyrrolizidine alkaloids	5	0.17	0.22	Fulvine	2	1	1	0.5	0.4
acrylates	4	1	1	Azoxystrobin	0	0	0	#NUM!	0
amino acids, branched-chain	3	1	1	L-Valine	1	1	0	1	0.3
diglycerides	4	1	1	2-Linoleoyl Glycerol	0	0	0	#NUM!	0
estrenes	4	1	1	Calicoferol F	1	1	0	1	0.2
fatty alcohols	3	1	1	1-deoxy-tetradecasphinganine	1	1	0	1	0.3
nucleosides	3	1	1	Deoxyeritadenine	0	0	0	#NUM!	0
pimelic acids	3	1	1	3-Ketosphinganine	1	1	0	1	0.3
purines	3	1	1	Adenosine	0	0	0	#NUM!	0
pyrrolidines	5	1	1	Codonopsinol	1	1	0	1	0.2
sulfur compounds	4	1	1	dimethyl sulfoxide	1	1	0	1	0.2
